# Supplementary material for: The mitochondrial and chloroplast genomes of the haptophyte Chrysochromulina tobin contain unique repeat structures and gene profiles
Source: BMC Genomics. 2014 Jul 17;15:604. doi: 10.1186/1471-2164-15-604 (PMC4226036; doi:10.1186/1471-2164-15-604)
Supplement: Supplementary file 2 — Additional file 2: Table S1: Genome size, intergenic distance and repeats across algal species used in the statistical analysis section. (XLS 44 KB) [file 12864_2014_7065_MOESM2_ESM.xls]

## Sheet: Sheet1
Genus	Phylum	Genome Size	total repeat bases	Average repeat length	Average intergenic distance	Inverted repeats	Tandem repeats	Total small repeats
CASH lineage
Apedinella radians	Dictyochophyceae	110183	750	46	110	14	2	16
Aureococcus anophagefferens	Pelagophyceae	89599	243	40	89	5	1	6
Aureoumbra lagunensis	Pelagophyceae	94346	204	51	82	4	0	4
Botrydium cystosum	Xanthophyceae	130630	2312	64	115	29	7	36
Chrysochromulina tobin	Haptophyceae	104518	927	54	117	16	1	17
Ectocarpus siliculosus	Phaeophyceae	139954	1900	70	147	22	5	27
Emiliania huxleyi (JN022705)	Haptophyceae	105297	882	51	104	16	1	17
Emiliania huxleyi (NC007288)	Haptophyceae	105309	806	50	89	15	1	16
Fucus vesiculosus	Phaeophyceae	124986	1505	60	103	22	3	25
Guillardia theta	Cryptophyta	121524	1135	66	79	16	1	17
Heterosigma akashiwo (NC010772)	Raphidophyceae	159370	3616	62	187	36	22	58
Heterosigma akashiwo EU168191	Raphidophyceae	160149	4333	65	196	40	26	66
Nannochloropsis gaditana NC020014	Eustigmatophyceae	114989	779	64	134	11	1	12
Nannochloropsis oceanica	Eustigmatophyceae	115980	983	54	105	17	1	18
Nannochloropsis oculata	Eustigmatophyceae	117463	974	54	80	18	0	18
Nannochloropsis salina	Eustigmatophyceae	114821	720	51	81	14	0	14
Nereocystis luetkeana	Phaeophyceae	129973	1744	62	108	24	4	28
Pavlova lutheri	Haptophyceae	95281	375	46	98	6	2	8
Pelagomonas calceolata	Pelagophyceae	90576	344	43	89	7	1	8
Phaeocystis antarctica JN117275	Haptophyceae	105651	563	43	145	7	6	13
Phaeocystis antarctica NC_016703	Haptophyceae	105512	563	43	132	7	6	13
Phaeocystis globosa	Haptophyceae	107561	657	54	145	10	2	12
Phaeodactylum tricornutum	Bacillariophyceae	117369	1027	54	88	15	4	19
Pinguiococcus pyrenoidosus	Pinguiophyceae	114670	2642	75	72	34	1	35
Porphyra purpurea	Raphidophyceae	191028	509	46	96	10	1	11
Rhodomonas salina	Cryptophyta	135854	1844	59	140	30	1	31
Saccharina japonica	Phaeophyceae	130584	1901	67	125	20	8	28
Synedra acus	Bacillariophyceae	116251	1725	53	80	26	6	32
Synura petersenii	Synurophyceae	129885	2268	49	102	21	25	46
Thalassiosira oceanica CCMP1005	Bacillariophyceae	141790	1951	57	162	27	7	34
Thalassiosira pseudonana	Bacillariophyceae	128814	2043	60	108	29	5	34
Tribonema aequale	Xanthophyceae	130097	2565	62	114	33	8	41
Vaucheria litorea	Xanthophyceae	115341	3234	66	78	26	23	49
Rhodophyta
Porphyra purpurea	Rhodophyta	191028	509	46	96	10	1	11
Chondrus crispus	Rhodophyta	180086	520	52	111	7	3	10
Cyanidioschyzon merolae strain 10D	Rhodophyta	149987	4748	60	31	3	76	79
Cyanidium caldarium	Rhodophyta	140343	582	52	77	9	2	11
Gracilaria tenuistipitata var. liui	Rhodophyta	183883	597	45	122	8	5	13
Pyropia yezoensis	Rhodophyta	191952	791	49	119	13	3	16
Pyropia haitanensis	Rhodophyta	195597	737	52	127	10	4	14
Calliarthron tuberculosum	Rhodophyta	178981	461	41	98	7	4	11
Grateloupia taiwanensis	Rhodophyta	191270	635	52	131	10	2	12
Chlorophyta
Chlamydomonas reinhardtii	Chlorophyta	203828	7043	90	1055	23	55	78
Chlorella variabilis	Chlorophyta	124579	2787	55	474	38	12	50
Chlorella vulgaris	Chlorophyta	150613	6767	58	256	46	69	115
Coccomyxa subellipsoidea C-169	Chlorophyta	175731	7165	62	853	17	98	115
Dunaliella salina	Chlorophyta	269044	17201	61	1262	52	229	281
Gonium pectorale	Chlorophyta	222582	11120	77	1172	39	43	82
Micromonas sp. RCC299	Chlorophyta	72585	0	0	262	0	0	0
Monomastix sp. OKE-1	Chlorophyta	114528	5550	73	449	15	61	76
Nephroselmis olivacea	Chlorophyta	200799	3103	66	313	11	36	47
Oedogonium cardiacum	Chlorophyta	196547	6072	60	478	70	31	101
Oltmannsiellopsis viridis	Chlorophyta	151933	5737	60	503	63	32	95
Ostreococcus tauri	Chlorophyta	71666	478	47	155	8	2	10
Parachlorella kessleri	Chlorophyta	123994	5266	56	348	61	33	94
Pedinomonas minor	Chlorophyta	98340	1562	45	202	26	8	34
Picochlorum sp.	Chlorophyta	73722	481	43	109	8	3	11
Pseudendoclonium akinetum	Chlorophyta	94275	7428	68	635	56	51	107
Pycnococcus provasolii	Chlorophyta	80211	90	45	108	1	1	2
Pyramimonas parkeae	Chlorophyta	101605	1328	49	150	5	22	27
Schizomeris leibleinii	Chlorophyta	182759	4507	62	696	36	36	72
Stigeoclonium helveticum	Chlorophyta	223902	14783	78	1047	141	47	188
Trebouxiophyceae sp. MX-AZ01	Chlorophyta	149707	722	55	615	9	4	13
Chaetosphaeridium globosum	Streptophyta	131183	3072	55	284	34	21	55
Chara vulgaris	Streptophyta	184933	21633	49	642	79	356	435
Chlorokybus atmophyticus	Streptophyta	152254	1879	49	370	15	23	38
Mesostigma viride	Streptophyta	118360	1852	56	203	22	11	33
Staurastrum punctulatum	Streptophyta	157089	2359	56	491	31	11	42
Zygnema circumcarinatum	Streptophyta	165372	6355	58	533	33	76	109
Euglena gracilis	Euglenozoa	143171	1722	49	652	4	31	35
Euglena viridis	Euglenozoa	67623	288	72	154	0	4	4
