# Supplementary material for: The mitochondrial and chloroplast genomes of the haptophyte Chrysochromulina tobin contain unique repeat structures and gene profiles
Source: BMC Genomics. 2014 Jul 17;15:604. doi: 10.1186/1471-2164-15-604 (PMC4226036; doi:10.1186/1471-2164-15-604)
Supplement: Supplementary file 6 — Additional file 6: Bayesian RPL36 phylogenetic tree with complete dataset; open in FigTree. (ZIP 31 KB) [file 12864_2014_7065_MOESM6_ESM.zip]

Archive with 1 entries (1 files):
- 1392539594125868_add6.tre
