# Supplementary material for: The mitochondrial and chloroplast genomes of the haptophyte Chrysochromulina tobin contain unique repeat structures and gene profiles
Source: BMC Genomics. 2014 Jul 17;15:604. doi: 10.1186/1471-2164-15-604 (PMC4226036; doi:10.1186/1471-2164-15-604)
Supplement: Supplementary file 6 — Additional file 6: Bayesian RPL36 phylogenetic tree with complete dataset; open in FigTree. (ZIP 31 KB) [file 12864_2014_7065_MOESM6_ESM.zip › 1392539594125868_add6.tre]

#NEXUS
begin taxa;
	dimensions ntax=699;
	taxlabels
	NC_014340_Chromera_velia_CHVEC_p047
	'NC_014345_Chromerida_sp._RM11_AlspOC_p051'
	NC_013086_Selaginella_moellendorffii_SemoP_p048
	'NC_006137_Gracilaria_tenuistipitata_var._liui_Grc000083'
	NC_008408_Bigelowiella_natans_BinaPp35
	NC_011600_Vaucheria_litorea_ValiC_p062
	'NC_012101_Monomastix_sp._OKE_1_MoOKC_p016'
	NC_017754_Eutreptiella_gymnastica_EUGYP_p14
	NC_008097_Chara_vulgaris_ChvuCp079
	NC_014874_Rhizanthella_gardneri_RhigaP_p15
	NC_020361_Podocarpus_totara_H870_p41
	NC_008454_Pelargonium_x_hortorum_PehoCp066
	NC_006861_Huperzia_lucidula_HupaCp010
	NC_004115_Chaetosphaeridium_globosum_ChglCp068
	NC_008407_Jasminum_nudiflorum_JNC0880
	NC_014675_Isoetes_flaccida_IsflC_p010
	NC_004543_Anthoceros_formosae_AnfoCp063
	NC_019628_Pellia_endiviifolia_F728_p030
	NC_001319_Marchantia_polymorpha_MapoCp064
	NC_015402_Ptilidium_pulcherrimum_PtpuC_p062
	NC_020147_Ophioglossum_californicum_H081_p029
	NC_021449_Utricularia_gibba_M316_p033
	NC_021111_Cistanche_deserticola_L041_p039
	NC_020372_Trithuria_inconspicua_H865_p034
	NC_008829_Angiopteris_evecta_AnevCp061
	NC_017006_Mankyua_chejuensis_MACHC_p066
	NC_016471_Neottia_nidus_avis_NeniavP_p19
	NC_016728_Silene_noctiflora_SinoC_p055
	NC_015820_Acidosasa_purpurea_AcpuC_p054
	NC_008591_Agrostis_stolonifera_AgstCp057
	NC_014062_Anomochloa_marantoidea_AnmaCp055
	NC_020341_Arundinaria_gigantea_ArgiCp055
	NC_015830_Bambusa_emeiensis_BaemC_p054
	NC_012927_Bambusa_oldhamii_BaolC_p053
	NC_011032_Brachypodium_distachyon_BrdiC_p059
	NC_013273_Coix_lacryma_jobi_ColajoC_p057
	NC_013088_Dendrocalamus_latiflorus_DelaC_p054
	NC_019648_Festuca_altissima_FealCp076
	NC_011713_Festuca_arundinacea_FearC_p051
	NC_019649_Festuca_ovina_FeovCp076
	NC_019650_Festuca_pratensis_FeprCp076
	NC_015831_Ferrocalamus_rimosivaginus_FeriP_p054
	'NC_008590_Hordeum_vulgare_subsp._vulgare_HvsvCp057'
	NC_015803_Indocalamus_longiauritus_InloC_p054
	NC_016677_Leersia_tisserantii_LetiP_p055
	NC_019651_Lolium_multiflorum_LomuCp076
	NC_009950_Lolium_perenne_LopeCp075
	NC_016927_Oryza_meridionalis_OrmeC_p050
	NC_005973_Oryza_nivara_OrniCp059
	NC_017835_Oryza_rufipogon_OrruC_p050
	NC_001320_Oryza_sativa_Japonica_Group_OrsajCp061
	NC_015817_Phyllostachys_edulis_PhedC_p054
	NC_021372_Pharus_latifolius_PhlaCp046
	'NC_015826_Phyllostachys_nigra_var._henonis_PhnivhC_p054'
	NC_016699_Phyllostachys_propinqua_PhprC_p055
	NC_005878_Saccharum_hybrid_cultivar_SP80_3280_PS159
	NC_015990_Panicum_virgatum_PVIS_g055
	NC_016718_Rhynchoryza_subulata_RhsuP_p055
	NC_006084_Saccharum_hybrid_cultivar_NCo_310_SaofCp057
	NC_008602_Sorghum_bicolor_SobiCp057
	NC_002762_Triticum_aestivum_TraeCp057
	NC_001666_Zea_mays_ZemaCp056
	NC_020019_Camellia_sinensis_CSC0814
	NC_016708_Millettia_pinnata_MipiCp056
	NC_015621_Ageratina_adenophora_AradC_p056
	NC_009598_Chloranthus_spicatus_ChspCp056
	NC_007144_Cucumis_sativus_CsCp076
	'NC_015983_Cucumis_melo_subsp._melo_CumesmeC_p056'
	NC_011828_Trifolium_subterraneum_TrsuC_p059
	NC_002202_Spinacia_oleracea_SpolCp060
	NC_018541_Elodea_canadensis_C305_p030
	'NC_010776_Fagopyrum_esculentum_subsp._ancestrale_FaesanCp056'
	NC_008788_Nuphar_advena_NuadCp056
	NC_006050_Nymphaea_alba_NyalCp058
	NC_016729_Silene_conica_SicoC_p055
	NC_016730_Silene_latifolia_SilaC_p055
	NC_013823_Typha_latifolia_TylaC_p056
	NC_020098_Tectona_grandis_BN828_cpI0770
	NC_019616_Vaccinium_macrocarpon_F713_p052
	NC_009270_Capsella_bursa_pastoris_CabupaCp056
	NC_007578_Lactuca_sativa_LasaCp056
	NC_020431_Salvia_miltiorrhiza_Salmi_Cp055
	NC_021426_Trochodendron_aralioides_TrarCp056
	NC_020364_Pseudophoenix_vinifera_H889_p034
	NC_016468_Boea_hygrometrica_BohyC_p061
	NC_017602_Elaeis_guineensis_ElguCp075
	NC_020366_Bismarckia_nobilis_H912_p034
	NC_013991_Phoenix_dactylifera_PhdaC_p056
	NC_008535_Coffea_arabica_CoarCp056
	NC_010109_Lemna_minor_LemiCp056
	NC_002694_Lotus_japonicus_LocoCp057
	NC_014807_Corynocarpus_laevigata_ColaC_p056
	NC_018111_Gossypium_capitis_viridis_GocaCp056
	NC_017894_Gossypium_gossypioides_GogoCp056
	NC_015308_Hevea_brasiliensis_HebrCp076
	NC_008456_Drimys_granadensis_DrgrCp056
	NC_018112_Gossypium_areysianum_GoarCp056
	NC_008641_Gossypium_barbadense_GobaCp057
	NC_016670_Gossypium_darwinii_GodaCp056
	'NC_016692_Gossypium_herbaceum_subsp._africanum_GoheCp056'
	NC_007944_Gossypium_hirsutum_GohiCp056
	NC_018109_Gossypium_incanum_GoinCp056
	NC_016711_Gossypium_mustelinum_GomuCp056
	NC_016668_Gossypium_raimondii_GoraCp056
	NC_018113_Gossypium_robinsonii_GoroCp056
	NC_018110_Gossypium_somalense_GosoCp056
	NC_015204_Gossypium_thurberi_GothC_p056
	NC_016690_Gossypium_tomentosum_GotoCp056
	NC_012224_Jatropha_curcas_JacuC_p054
	NC_008326_Liriodendron_tulipifera_LituCp056
	NC_010433_Manihot_esculenta_MaesCp056
	NC_020318_Magnolia_grandiflora_Maggra_Cp054
	NC_018357_Magnolia_denudata_MagndeCp054
	'NC_020317_Magnolia_officinalis_subsp._biloba_MagofCp054'
	NC_015892_Magnolia_kwangsiensis_MakwC_p056
	NC_016921_Pentactina_rupicola_PeruC_p056
	NC_016736_Ricinus_communis_RCOM_ORF00078
	NC_009265_Aethionema_cordifolium_AecoCp055
	NC_009266_Aethionema_grandiflorum_AegrCp055
	NC_005086_Amborella_trichopoda_AmtrCp057
	NC_015113_Anthriscus_cerefolium_AnceC_p056
	NC_021121_Ardisia_polysticta_ApCp056
	NC_020607_Artemisia_frigida_ArfrCp056
	NC_009268_Arabis_hirsuta_ArhiCp055
	NC_000932_Arabidopsis_thaliana_ArthCp057
	NC_004561_Atropa_belladonna_AtbeCp056
	NC_009269_Barbarea_verna_BaveCp056
	NC_016734_Brassica_napus_BRNAC_p056
	NC_009599_Buxus_microphylla_BumiCp056
	NC_018552_Capsicum_annuum_C329_p035
	NC_018565_Pachycladon_enysii_C330_p029
	'NC_004993_Calycanthus_floridus_var._glaucus_CafeCp057'
	NC_010323_Carica_papaya_CapaCp056
	NC_009962_Ceratophyllum_demersum_CedeCp056
	NC_008334_Citrus_sinensis_CisiCp056
	NC_016753_Colocasia_esculenta_COESC_p056
	NC_021423_Catharanthus_roseus_CrCp056
	NC_009271_Crucihimalaya_wallichii_CrmaCp056
	'NC_018766_Fragaria_vesca_subsp._bracteata_D207_p023'
	NC_018767_Fragaria_mandshurica_D229_p024
	NC_008325_Daucus_carota_DacaCp056
	NC_018117_Datura_stramonium_Dast_Cp056
	NC_020320_Chrysanthemum_indicum_Denin_Cp061
	NC_020092_Chrysanthemum_x_morifolium_DenmoCp056
	NC_009272_Draba_nemorosa_DrneCp055
	NC_016430_Eleutherococcus_senticosus_ESH0814
	NC_014570_Eucalyptus_grandis_EucgrC_p055
	'NC_008115_Eucalyptus_globulus_subsp._globulus_EuglglCp056'
	NC_019601_Fragaria_chiloensis_F653_p030
	NC_019602_Fragaria_virginiana_F654_p030
	'NC_015206_Fragaria_vesca_subsp._vesca_FvH4_C0077'
	NC_007942_Glycine_max_GlmaCp055
	NC_010601_Guizotia_abyssinica_GuabC_p056
	NC_020367_Dasypogon_bromeliifolius_H858_p034
	NC_020362_Heliconia_collinsiana_H882_p033
	NC_007977_Helianthus_annuus_HeanCp056
	NC_009808_Ipomoea_purpurea_Ippucp056
	NC_015543_Jacobaea_vulgaris_JavuC_p055
	NC_021101_Francoa_sonchifolia_L036_p030
	NC_021102_Pachycladon_cheesemanii_L053_p029
	NC_009273_Lepidium_virginicum_LeviCp056
	NC_009274_Lobularia_maritima_LomaCp055
	NC_007898_Solanum_lycopersicum_LyesCp055
	NC_021455_Prinsepia_utilis_M356_p034
	NC_021636_Glycine_tomentella_M909_p029
	NC_012615_Megaleranthis_saniculifolia_MesaC_p056
	NC_008359_Morus_indica_MoinCp055
	NC_008336_Nandina_domestica_NadoCp056
	NC_009275_Nasturtium_officinale_NaofCp056
	NC_015605_Nelumbo_lutea_NeluCp056
	NC_015610_Nelumbo_nucifera_NenuCp056
	NC_007500_Nicotiana_sylvestris_NisyCp068
	NC_001879_Nicotiana_tabacum_NitaCp152
	NC_016068_Nicotiana_undulata_NiunC_p064
	NC_013707_Olea_europaea_OleuC_p054
	'NC_015604_Olea_europaea_subsp._cuspidata_OleuscuC_p054'
	'NC_015401_Olea_europaea_subsp._europaea_OleuseuP_p054'
	'NC_015623_Olea_europaea_subsp._maroccana_OleusmaC_p054'
	NC_009267_Olimarabidopsis_pumila_OlpuCp056
	'NC_015608_Olea_woodiana_subsp._woodiana_OlwoswoC_p054'
	NC_014056_Oncidium_hybrid_cultivar_OngoraC_p055
	NC_017609_Phalaenopsis_equestris_PHEQC_p056
	NC_008335_Platanus_occidentalis_PlocCp056
	NC_014697_Prunus_persica_PrpeC_p056
	NC_006290_Panax_ginseng_PSC0814
	NC_015996_Pyrus_pyrifolia_PypyC_p055
	NC_008796_Ranunculus_macranthus_RamaCp058
	NC_016433_Sesamum_indicum_SIC0814
	NC_007943_Solanum_bulbocastanum_SobuCp056
	NC_008096_Solanum_tuberosum_SotuCp056
	NC_015891_Spirodela_polyrhiza_SppoC_p053
	NC_014676_Theobroma_cacao_ThcaC_p055
	NC_015899_Wolffia_australiana_WoauC_p055
	NC_015894_Wolffiella_lingulata_WoliC_p054
	NC_021425_Tetracentron_sinense_TesiCp056
	NC_014674_Castanea_mollissima_CamoC_p056
	NC_020363_Zingiber_spectabile_H892_p033
	NC_007602_Nicotiana_tomentosiformis_NitoCp067
	NC_020365_Calamus_caryotoides_H894_p034
	'NC_007499_Phalaenopsis_aphrodite_subsp._formosana_PhapfoPp068'
	NC_000927_Nephroselmis_olivacea_NeolCp014
	NC_008114_Pseudendoclonium_akinetum_PsakCp015
	NC_008099_Oltmannsiellopsis_viridis_OlviCp020
	NC_002186_Mesostigma_viride_MeviCp015
	NC_021075_Calliarthron_tuberculosum_K937_p128
	gi524301818embCDA62822ClostridiumspCAG169
	WP018579485Erysipelothrixtonsillarum
	WP008351163ThiovulumspES
	YP007780942RuminococcusbromiiL263
	gi524445979embCDB92029ClostridiumspCAG302
	YP300776StaphylococcussaprophyticussubspsaprophyticusATCC15305
	YP003475759ClostridialesgenomospBVAB3strUPII95
	BopaCp_Bolidomonas_pacifica_BopaCp0034
	gi524316310embCDA72077RuminococcusspCAG579
	WP008982609Firmicutes
	WP007554086Dialistermicraerophilus
	WP007556223Dialistermicraerophilus
	WP021632195ClostridiumspATCCBAA442
	WP006573428Clostridiales
	WP004824776Peptoniphilus
	WP019190256Clostridialesbacterium9403326
	WP004820371Peptoniphilusindolicus
	WP008859825Dialistersuccinatiphilus
	gi524709463embCDE16526ClostridiumspCAG288
	WP017144105CoprobacillusspD6
	gi524550764embCDC80392ClostridiumspCAG964
	gi524803961embCDE99191ClostridiumspCAG628
	WP008793112Coprobacillus
	gi524152592embCCZ22822CoprobacillusspCAG235
	WP004801833Eggerthiacatenaformis
	WP008979808Firmicutes
	WP003866328Eubacterium
	WP006505646Catenibacteriummitsuokai
	NC_014808_Thalassiosira_oceanica_CCMP1005_THAOCp117
	YP004072640ThalassiosiraoceanicaCCMP1005
	NC_016731_Synedra_acus_PHSUFM_p092
	NC_008588_Phaeodactylum_tricornutum_PhtrCp115
	YP874472Phaeodactylumtricornutum
	WP004028447Spiroplasmamelliferum
	NC_016732_Dunaliella_salina_DUSAC_p011
	YP005089777Dunaliellasalina
	WP010480573AcaryochlorisspCCMEE5410
	WP009767977OscillatorialescyanobacteriumJSC12
	WP008275490CyanothecespCCY0110
	YP172595SynechococcuselongatusPCC6301
	WP008231729Richeliaintracellularis
	YP380687SynechococcusspCC9605
	NP895579ProchlorococcusmarinusstrMIT9313
	YP002049217Paulinellachromatophora
	YP007165774CyanobacteriumstanieriPCC7202
	YP007125333MicrocoleusspPCC7113
	YP007142675CrinaliumepipsammumPCC9333
	YP007160690CyanobacteriumaponinumPCC10605
	YP007086271OscillatoriaacuminataPCC6304
	YP007099165ChamaesiphonminutusPCC6605
	YP007062761SynechococcusspPCC6312
	YP007117919OscillatorianigroviridisPCC7112
	YP001228392SynechococcusspRCC307
	WP010311631SynechococcusspCB0101
	YP007134524StanieriacyanosphaeraPCC7437
	YP002378973CyanothecespPCC7424
	YP007082262PleurocapsaspPCC7327
	WP007099869SynechococcusspRS9916
	WP007100636SynechococcusspRS9917
	YP729647SynechococcusspCC9311
	YP001018323ProchlorococcusmarinusstrMIT9303
	YP002370490CyanothecespPCC8801
	NP898178SynechococcusspWH8102
	NP440648SynechocystisspPCC6803
	WP006515920LeptolyngbyaspPCC7375
	YP001224137SynechococcusspWH7803
	YP007073399LeptolyngbyaspPCC7376
	GI339433900
	AEJ72988Karlodiniumveneficum
	GI340008141
	NC_021637_Phaeocystis_globosa_M912_p070
	YP005088669Phaeocystisantarctica
	NC_020371_Pavlova_lutheri_H907_p060
	YP007476271Pavlovalutheri
	NC_007288_Emiliania_huxleyi_NC_007288_Emiliania_huxleyi_EmhuCp109
	YP277417Emilianiahuxleyi
	CAFv10Chloro3211300049
	ABC94520Hanusiaphi
	NC_000926_Guillardia_theta_GuthCp128
	NP050787Guillardiatheta
	NC_013703_Cryptomonas_paramecium_CRPAC_p052
	YP003359268Cryptomonasparamecium
	ABC94526Cryptomonastetrapyrenoidosa
	NC_009573_Rhodomonas_salina_RhsaCp129
	YP001293598Rhodomonassalina
	ABC94523Chroomonasmesostigmatica
	YP007020208CandidatusEndolissoclinumfaulkneriL2
	WP007670608alphaproteobacteriumBAL199
	YP006758313alphaproteobacteriumHIMB59
	WP018037337alphaproteobacteriumSCGCAB629F11
	gi524404858embCDB52777AzospirillumspCAG239
	gi524157597embCCZ31052ProteobacteriabacteriumCAG495
	gi524388818embCDB40854AzospirillumspCAG260
	gi524148570embCCZ22578AcetobacterspCAG977
	YP006374073TistrellamobilisKA081020065
	WP010264484Anaplasmamarginale
	YP180260EhrlichiaruminantiumstrWelgevonden
	YP197284EhrlichiaruminantiumstrWelgevonden
	YP303025EhrlichiacanisstrJake
	YP507465EhrlichiachaffeensisstrArkansas
	YP001248340OrientiatsutsugamushistrBoryong
	YP004884899RickettsiajaponicaYH
	WP017442848Rickettsiajaponica
	NP220836RickettsiaprowazekiistrMadridE
	YP005391203RickettsiamontanensisstrOSU85930
	YP001499458RickettsiamassiliaeMTU5
	NP360319RickettsiaconoriistrMalish7
	WP017972187alphaproteobacteriumSCGCAAA280B11
	WP018207685alphaproteobacteriumSCGCAAA024N17
	WP017969707unclassifiedAlphaproteobacteria
	YP004866181MicavibrioaeruETC
	WP009604061SAR116clusteralphaproteobacteriumHIMB100
	WP020054424alphaproteobacteriumSCGCAAA015N04
	WP008945896Oceanibaculumindicum
	YP002298354RhodospirillumcentenumSW
	YP003447678AzospirillumspB510
	WP019172358Pseudaminobactersalicylatoxidans
	NP698730Brucellasuis1330
	WP006641281Brucellapinnipedialis
	NP539211Brucellamelitensisbv1str16M
	WP006467766Ochrobactrum
	WP018429929Hoefleasp108
	YP001369714OchrobactrumanthropiATCC49188
	YP001682502CaulobacterspK31
	WP018061125Caulobacter
	NP422115CaulobactercrescentusCB15
	YP003819912BrevundimonassubvibrioidesATCC15264
	WP003165750Brevundimonasdiminuta
	WP006274063Asticcacaulis
	YP004087362AsticcacaulisexcentricusCB48
	YP003061304HirschiabalticaATCC49814
	YP762023HyphomonasneptuniumATCC15444
	YP002131958PhenylobacteriumzucineumHLK1
	WP021698751Brevundimonasabyssalis
	YP757751MaricaulismarisMCS10
	WP009801967OceanicaulisspHTCC2633
	WP017931574Robiginitomaculumantarcticum
	YP003853786ParvularculabermudensisHTCC2503
	YP354479Rhodobactersphaeroides24RhodobactersphaeroidesATCC17029
	WP008027359RhodobacterspSW2
	YP003579540RhodobactercapsulatusSB1003
	WP007426295Oceaniovalibusguishaninsula
	WP018303436Wenxiniamarina
	YP003964752KetogulonicigeniumvulgareY25
	WP007792261Rhodobacteraceae
	WP008884645Rhodobacteraceae
	WP005850168Rhodobacteraceae
	WP009825433SulfitobacterspNAS14SulfitobacterspNAS141
	WP005859170Sagittulastellata
	WP008755722RhodobacteraceaebacteriumKLH11
	YP612120RuegeriaspTM1040
	YP511939JannaschiaspCCS1
	WP008035195RhodobacteralesbacteriumHTCC2255
	WP009828855Rhodobacteraceae
	WP008205324Roseobacter
	WP008282420Roseovarius
	YP008402999ParacoccusaminophilusJCM7686
	YP913868ParacoccusdenitrificansPD1222
	WP010392221ParacoccusspTRP
	WP017998967ParacoccusspN5
	YP007701430Octadecabacterarcticus238
	WP017666014PorphyrobacterspAAP82
	WP010235965Citromicrobiumbathyomarinum
	WP017668774SandarakinorhabdusspAAP62
	WP006833921ErythrobacterspSD21
	WP007165381ErythrobacterspNAP1
	YP459074ErythrobacterlitoralisHTCC2594
	WP008600689alphaproteobacteriumJLT2015
	WP010300349CandidatusOdyssellathessalonicensis
	ADI21884unculturedverrucomicrobiumHF013025O04
	ADI21583unculturedverrucomicrobiumHF007035E03
	ADI21689unculturedVerrucomicrobialesbacteriumHF013014P10
	YP004821873HaemophilusparainfluenzaeT3T1
	YP005476293SpirochaetaafricanaDSM8902
	WP010154387SAR324clusterbacteriumJCVISCAAA005
	WP004140563Cardiobacteriumhominis
	NP252290PseudomonasaeruETC
	WP009619020PseudomonasspM1
	YP004359910BurkholderiagladioliBSR3
	WP005673278Lautropiamirabilis
	YP008029944AchromobacterxylosoxidansNH447841996
	YP260906PseudomonasprotegensPf5
	WP020297337PseudomonasspCF161
	WP016969318Pseudomonastolaasii
	WP019816741PseudomonasspCFT9
	WP017255737Pseudomonastolaasii
	WP004335783Thaueralinaloolentis
	YP004488509DelftiaspCs14
	YP001564668DelftiaacidovoransSPH1
	YP004156461VariovoraxparadoxusEPS
	WP019654976Variovoraxparadoxus
	WP021028544ComamonasspB9
	YP006294398MethylophagaspJAM7
	YP007103297PseudanabaenaspPCC7367
	YP007107522SynechococcusspPCC7502
	WP019556205Thiomicrospiraarctica
	YP004537203ThioalkalimicrobiumcyclicumALM1
	YP391539ThiomicrospiracrunogenaXCL2
	WP019896385Thiomicrospirahalophila
	YP003262021Halothiobacillusneapolitanusc2
	YP003376093XanthomonasalbilineansGPEPC73
	WP005925501Xanthomonasaxonopodis
	NP637552XanthomonascampestrispvcampestrisstrATCC33913
	WP017355593Stenotrophomonasmaltophilia
	YP001971851StenotrophomonasmaltophiliaK279a
	NP299719Xylellafastidiosa9a5c
	WP005328277Aeromonasmedia
	WP005909330Aeromonasmolluscorum
	WP010674479Aeromonascaviae
	YP856441AeromonashydrophilasubsphydrophilaATCC7966
	WP010589329Acinetobacterparvus
	WP005231541Acinetobacter
	WP010590029AcinetobacterspNCTC7422
	WP005183685AcinetobacterspANC4105
	WP010588981Acinetobacterursingii
	WP004986992Acinetobacterursingii
	WP009118697Neisseriashayeganii
	WP003794208Kingellaoralis
	WP009116002Neisseriawadsworthii
	WP003789761Kingellakingae
	WP003785754Kingellakingae
	WP003781967Kingelladenitrificans
	NP273979NeisseriameninETC
	WP007342718Neisseriabacilliformis
	WP009424886Neisseriasporaltaxon020
	WP002641800Simonsiellamuelleri
	WP003822751Eikenellacorrodens
	YP002933575Edwardsiellaictaluri93146
	NP874259Haemophilusducreyi35000HP
	WP018652837Actinobacilluscapsulatus
	YP001054509Actinobacilluspleuropneumoniaeserovar5bstrL20
	WP005820685Actinobacillusminor
	YP002476256HaemophilusparasuisSH0165
	WP021119312Haemophilusparasuis
	WP006232690Photobacteriumprofundum
	WP007111377Halomonasboliviensis
	WP009722305HalomonasspTD01
	ERL53050HalomonasspBJGMMB45
	WP019952293Kushneriaaurantia
	WP001329485Escherichiacoli
	YP006318936ShimwelliablattaeDSM4481eqNBRC105725
	WP007373577Kosakoniaradicincitans
	WP016537667Cedeceadavisae
	WP007848013Cronobactersakazakii
	YP001438879CronobactersakazakiiATCCBAA894
	YP003209428Cronobacterturicensisz3032
	WP007767176Cronobacterturicensis
	WP007022617Neptuniibactercaesariensis
	WP010323113Marinobacteriumstanieri
	YP007548768BibersteiniatrehalosiUSDAARSUSMARC192
	WP021024094Salinivibriocosticola
	WP009835815MarinomonasspMED121
	WP009113998BrenneriaspEniD312
	YP003332640DickeyadadantiiEch586
	YP003005351DickeyazeaeEch1591
	WP017800962Erwiniatoletana
	WP016191637Erwiniatracheiphila
	YP003740418ErwiniabillinWP013201062Erwiniabillingiae
	YP005803569ErwiniapyrifoliaeDSM12163
	YP003530364ErwiniaamylovoraCFBP1430
	YP002649588ErwiniapyrifoliaeEp196
	WP004718738Yersiniaruckeri
	ABD84301Yersiniaentomophaga
	NP992184YersiniapestisbiovarMicrotusstr91001
	WP006710075Serratiasymbiotica
	WP003850445Pantoea
	WP007306987Crocosphaerawatsonii
	gi543526177embCCQ55851CrocosphaerawatsoniiWH0005
	YP004114848PantoeaspAt9b
	WP010616859Plautiastalisymbiont
	WP007886922PantoeaspGM01
	WP008103894PantoeaspYR343
	WP006322277Serratiaplymuthica
	YP001477356Serratiaproteamaculans568
	YP007343562SerratiamarcescensFYP007404886SerratiamarcescensWW4
	YP004214043RahnellaspY9602
	WP004954542Serratiaodorifera
	YP003930063PantoeavagansC91
	WP010255896Pantoea
	YP005196708PantoeaananatisLMG5342
	YP003519314PantoeaananatisLMG20103
	YP003710365XenorhabdusnematophilaATCC19061
	YP008399900ProteusmirabilisBB2000
	WP006535739Proteuspenneri
	YP003627628MoraxellacatarrhalisRH4
	WP009501560Moraxellamacacae
	WP019520892Moraxellaboevrei
	WP010559268Pseudoalteromonasspongiae
	YP004313458MarinomonasmediterraneaMMB1
	YP002262393AliivibriosalmonicidaLFI1238
	WP009639085SerratiaspM24T3
	YP007639326PsychromonasspCNPT3
	WP006030112MoritellaspPE36
	NP230526VibriocholeraeO1biovarElTorstrN16961
	YP004566834Vibrioanguillarum775
	WP017056291Vibriokanaloae
	WP004417330Vibrioorientalis
	WP004744821Vibrio
	WP005529375Vibriocampbellii
	WP004738564Vibriosplendidus
	YP001446424VibriocampbelliiATCCBAA1116
	YP002891525TolumonasauensisDSM9187
	WP004401614Vibrionigripulchritudo
	WP017053342VibriogenomospF6
	WP007470239PhotobacteriumspAK15
	WP017012003Enterovibriocalviensis
	WP005365863Photobacteriumangustum
	WP002542461GrimontiaspAK16
	WP008989616Photobacteriumleiognathi
	gi531075485dbjGAD31762Photobacteriumleiognathilrivu41
	WP006070348Vibrioshilonii
	WP008913672Providenciaburhodogranariea
	WP004906260Providenciarettgeri
	WP006660624Providencia
	gi524688723embCDD93074AkkermansiaspCAG344
	gi524405583embCDB56302AkkermansiamuciniphilaCAG154
	YP001878142AkkermansiamuciniphilaATCCBAA835
	WP018970690Rubritaleamarina
	WP019111152VerrucomicrobiabacteriumSCGCAAA164M04
	YP001820507OpitutusterraePB901
	WP007360011unclassifiedOpitutaceae
	YP003549634CoraliomargaritaakajimensisDSM45221
	WP009105198RhodopirellulaspSWK7
	WP008678077Rhodopirellulasallentina
	NP867246RhodopirellulabalticaSH1
	WP008690612Rhodopirellulamaiorica
	YP005446435PhycisphaeramikurensisNBRC102666
	NC_014589_Cathaya_argyrophylla_CaarC_p015
	NC_014575_Cedrus_deodara_CedeC_p012
	CLPGMS2257
	CLPGMS2657
	CLPGMS2857
	CLPGMS3257
	CLPGMS4057
	CLPGMS4457
	CLPGMS5057
	NC_011930_Keteleeria_davidiana_KedaC_p065
	NC_016058_Larix_decidua_LadeC_p021
	NC_021439_Pinus_massoniana_M319_p046
	NC_021440_Pinus_taeda_M345_p046
	NC_021456_Picea_abies_PACH01_0068
	NC_016069_Picea_morrisonicola_PimoC_p030
	NC_001631_Pinus_thunbergii_PithCp092
	'NC_016064_Pseudotsuga_sinensis_var._wilsoniana_Pssivw_p047'
	NC_001675_Cyanophora_paradoxa_CypaCp122
	NP043259Cyanophoraparadoxa
	NC_008457_Piper_cenocladum_PiceCp056
	NC_008235_Populus_alba_PoalCp055
	NC_009143_Populus_trichocarpa_Poptr_cp057
	NagaCp_Nannochloropsis_gaditana_NagaCp_Nannochloropsis_gaditana_Naga00115
	NskCp_Nannochloropsis_salina_Nsk00116
	NaocCp_Nannochloropsis_oculata_Naoc00117
	NaonCp_Nannochloropsis_oceanica_Naon00113
	NC_018051_Vigna_unguiculata_A564_p031
	NC_021091_Vigna_angularis_L076_p029
	NC_009259_Phaseolus_vulgaris_PhvuCp58
	NC_013843_Vigna_radiata_Vrkps_p059
	NC_016735_Fucus_vesiculosus_FuveC_p120
	NC_018523_Saccharina_japonica_LJCPDNA_099
	ner1_5fosmid_Nereocystis_luetkeana_ner1_5fosmid_Nereocystis_luetkeana_NeluCp00020
	NC_013498_Ectocarpus_siliculosus_rpl36
	NC_008289_Ostreococcus_tauri_OstapCp05
	YP717208Ostreococcustauri
	NC_011942_Gnetum_parvifolium_GnpaC_p025
	NC_021438_Gnetum_montanum_M344_p018
	NC_011954_Ephedra_equisetina_EpeqC_p052
	NC_010654_Welwitschia_mirabilis_WemiC_p053
	NC_016063_Cephalotaxus_wilsoniana_CewiC_p082
	NC_021110_Cephalotaxus_oliveri_L046_p082
	NC_020321_Taxus_mairei_Taxchi_Cp034
	NC_021441_Taiwania_flousiana_M348_p049
	NC_016065_Taiwania_cryptomerioides_TacrC_p049
	NC_010548_Cryptomeria_japonica_CrjaCp013
	NC_021437_Cunninghamia_lanceolata_M2888_p048
	NC_001713_Odontella_sinensis_OdsiCp019
	NP043598Odontellasinensis
	NC_005353_Chlamydomonas_reinhardtii_ChreCp010
	NC_021109_Pleodorina_starrii_L079_p062
	YP007890137Pleodorinastarrii
	NP958367Chlamydomonasreinhardtii
	NC_020438_Gonium_pectorale_I506_p020
	YP007507285Goniumpectorale
	'PicoCp_Picochlorum_sp._PicoCp00030'
	NC_001865_Chlorella_vulgaris_ChvulCp165
	NC_012978_Parachlorella_kessleri_PakeC_p050
	NC_015359_Chlorella_variabilis_ChvaP_p059
	NC_008822_Chlorokybus_atmophyticus_ChatCp020
	YP001019083Chlorokybusatmophyticus
	Botrydium_cytosum_KJ201918
	TraeCp_Tribonema_aequale_TraeCp0067
	NC_008589_Thalassiosira_pseudonana_ThpsCp114
	YP874603Thalassiosirapseudonana
	NC_010093_Acorus_americanus_AcamCp055
	NC_007407_Acorus_calamus_AccaCp057
	NC_014267_Kryptoperidinium_foliaceum_KrfoC_p101
	YP003734611Kryptoperidiniumfoliaceum
	NC_014287_Durinskia_baltica_PyulOm_p116
	YP003735065Durinskiabaltica
	WP006916637Lactobacilluscoleohominis
	gi524603993embCDD23105FirmicutesbacteriumCAG345
	WP004262605Aerococcusviridans
	WP017867238Lactobacilluspobuzihii
	WP010496734Lactobacillusacidipiscis
	WP009550822Lactobacillussaerimneri
	YP536299LactobacillussalivariusUCC118
	YP004726074WeissellakoreensisKACC15510
	NC_001603_Euglena_gracilis_EugrCp033
	NC_020460_Euglena_viridis_I642_p044
	NC_020018_Monomorphina_aenigmatica_G259_p27
	NC_016733_Pedinomonas_minor_PrmiC_p020
	YP005089868Pedinomonasminor
	NC_008101_Acutodesmus_obliquus_ScobCp065
	WP016212692Piscirickettsiasalmonis
	ABU88329Chlamydomonasmoewusii
	NC_012097_Pycnococcus_provasolii_PyprC_p046
	YP002608411Pycnococcusprovasolii
	YP004255205DeinococcusproteolyticusMRP
	YP605308DeinococcusgeothermalisDSM11300
	WP019012075Deinococcusaquatilis
	NP295847DeinococcusradioduransR1
	YP002786609DeinococcusdesertiVCD115
	'NC_005087_Physcomitrella_patens_subsp._patens_PhpapaCp062'
	NP904225Physcomitrellapatenssubsppatens
	NC_012052_Syntrichia_ruralis_Syruc_p010
	NC_011031_Oedogonium_cardiacum_OecaC_p064
	NC_015645_Schizomeris_leibleinii_ScleC_p066
	NC_014346_Floydiella_terrestris_FlteC_p048
	NC_008372_Stigeoclonium_helveticum_StheCp009
	NC_013359_Bryopsis_hypnoides_BrhyC_p022
	ABX82641Trebouxiaaggregata
	NC_014063_Lathyrus_sativus_LasapC_p021
	NC_014057_Pisum_sativum_PisaC_p066
	NC_011163_Cicer_arietinum_CiarC_p053
	NC_003119_Medicago_truncatula_MetrCp025
	NC_021431_Cymbidium_tortisepalum_M314_p009
	NC_021432_Cymbidium_tracyanum_M315_p009
	NC_021433_Cymbidium_mannii_M353_p010
	NC_021430_Cymbidium_sinense_M371_p010
	NC_021429_Cymbidium_aloifolium_M372_p009
	gi32171587spO98460Spirogyramaxima
	NC_008117_Zygnema_circumcarinatum_ZyciCp030
	YP636496Zygnemacircumcarinatum
	NC_008116_Staurastrum_punctulatum_StpuCp064
	YP636427Staurastrumpunctulatum
	Chattonella_subsalsa_chat1f2_fp02q104_00037
	NC_010772_Heterosigma_akashiwo_NC_010772_Heterosigma_akashiwo_Heak293_Cp128
	NC_000925_Porphyra_purpurea_PopuCp111
	NC_021189_Pyropia_haitanensis_PyhaCp111
	NC_007932_Pyropia_yezoensis_PoyeCp109
	NC_012099_Pyramimonas_parkeae_PypaC_p032
	NC_020795_Chondrus_crispus_CHC_505
	NC_021618_Grateloupia_taiwanensis_M829_p071
	YP003153293AnaerococcusprevotiiDSM20548
	gi524066257embCCY46382FirmicutesbacteriumCAG822
	NC_004766_Adiantum_capillus_veneris_AdcaCp058
	NC_014592_Cheilanthes_lindheimeri_ChliC_p078
	'NC_014348_Pteridium_aquilinum_subsp._aquilinum_PTAQ_Cp078'
	NC_012818_Alsophila_spinulosa_AlspC_p060
	NC_014582_Monsonia_speciosa_MospP_p025
	NC_015083_Erodium_carvifolium_ErcaC_p055
	NC_014573_Geranium_palmatum_GepaP_p026
	NC_018762_Erodium_guttatum_D218_p070
	NC_014569_Erodium_texanum_ErteP_p014
	'NC_018569_Trebouxiophyceae_sp._MX_AZ01_C311c_p019'
	NC_015084_Coccomyxa_subellipsoidea_C_169_CospP_p038
	WP016404088ClostridiumspCAG1013
	WP002836138Finegoldiamagna
	NC_010358_Oenothera_argillicola_OearCp056
	NC_010361_Oenothera_biennis_OebiCp056
	'NC_002693_Oenothera_elata_subsp._hookeri_OeelhCp071'
	NC_010360_Oenothera_glazioviana_OeglCp056
	NC_010362_Oenothera_parviflora_OepaCp056
	NC_010442_Trachelium_caeruleum_TrCaCp019
	NC_020152_Quercus_rubra_H087_p035
	NC_016986_Ginkgo_biloba_GinbiCp057
	NC_020319_Cycas_revoluta_Cycre_Cp022
	NC_009618_Cycas_taitungensis_CYtaCp075
	NC_009601_Dioscorea_elephantipes_CielCp055
	NC_001840_Cyanidium_caldarium_CycaCp153
	NC_004799_Cyanidioschyzon_merolae_strain_10D_CymeCp155
	unclassified_bacterium
	ApraCp_Apedinella_radians_ApraCp0098
	NC_012903_Aureoumbra_lagunensis_AulaCp026
	NC_012898_Aureococcus_anophagefferens_AuanCp043
	PecaCp_Pelagomonas_calceolata_PecaCp0043
	'NC_015403_Fistulifera_sp._JPCC_DA0580_FispC_p050'
	YP004376615FistuliferaspJPCCDA0580
	syn1_fa4287_rc_Synura_petersenii_syn1_fb0720_rc_00054
	PipyCp_Pinguiococcus_pyrenoidosus_PipyCp117
	NC_009600_Illicium_oligandrum_IlolCp056
	NC_007957_Vitis_vinifera_ViviCp056
	NC_003386_Psilotum_nudum_PsnuCp058
	NC_014699_Equisetum_arvense_EvarC_p010
	NC_020146_Equisetum_hyemale_H086_p029
;
end;
begin trees;
	tree con_50_majrule = [&R] (NC_014340_Chromera_velia_CHVEC_p047:1.253155718789152,'NC_014345_Chromerida_sp._RM11_AlspOC_p051':0.6975602874032695,NC_013086_Selaginella_moellendorffii_SemoP_p048:0.5046681418872307,'NC_006137_Gracilaria_tenuistipitata_var._liui_Grc000083':0.4260143769652793,NC_008408_Bigelowiella_natans_BinaPp35:0.3336599689550074,NC_011600_Vaucheria_litorea_ValiC_p062:0.40037521315…
end;
begin figtree;
	set appearance.backgroundColorAttribute="Default";
	set appearance.backgroundColour=#-1;
	set appearance.branchColorAttribute="User selection";
	set appearance.branchLineWidth=1.0;
	set appearance.branchMinLineWidth=0.0;
	set appearance.branchWidthAttribute="Fixed";
	set appearance.foregroundColour=#-16777216;
	set appearance.selectionColour=#-2144520576;
	set branchLabels.colorAttribute="User selection";
	set branchLabels.displayAttribute="posts";
	set branchLabels.fontName="sansserif";
	set branchLabels.fontSize=8;
	set branchLabels.fontStyle=0;
	set branchLabels.isShown=true;
	set branchLabels.significantDigits=4;
	set layout.expansion=0;
	set layout.layoutType="RECTILINEAR";
	set layout.zoom=0;
	set legend.attribute=null;
	set legend.fontSize=10.0;
	set legend.isShown=false;
	set legend.significantDigits=4;
	set nodeBars.barWidth=4.0;
	set nodeBars.displayAttribute=null;
	set nodeBars.isShown=false;
	set nodeLabels.colorAttribute="User selection";
	set nodeLabels.displayAttribute="Node ages";
	set nodeLabels.fontName="sansserif";
	set nodeLabels.fontSize=8;
	set nodeLabels.fontStyle=0;
	set nodeLabels.isShown=false;
	set nodeLabels.significantDigits=4;
	set nodeShape.colourAttribute=null;
	set nodeShape.isShown=false;
	set nodeShape.minSize=10.0;
	set nodeShape.scaleType=Width;
	set nodeShape.shapeType=Circle;
	set nodeShape.size=4.0;
	set nodeShape.sizeAttribute=null;
	set polarLayout.alignTipLabels=false;
	set polarLayout.angularRange=0;
	set polarLayout.rootAngle=0;
	set polarLayout.rootLength=100;
	set polarLayout.showRoot=true;
	set radialLayout.spread=0.0;
	set rectilinearLayout.alignTipLabels=false;
	set rectilinearLayout.curvature=0;
	set rectilinearLayout.rootLength=100;
	set scale.offsetAge=0.0;
	set scale.rootAge=1.0;
	set scale.scaleFactor=1.0;
	set scale.scaleRoot=false;
	set scaleAxis.automaticScale=true;
	set scaleAxis.fontSize=8.0;
	set scaleAxis.isShown=false;
	set scaleAxis.lineWidth=1.0;
	set scaleAxis.majorTicks=1.0;
	set scaleAxis.origin=0.0;
	set scaleAxis.reverseAxis=false;
	set scaleAxis.showGrid=true;
	set scaleBar.automaticScale=true;
	set scaleBar.fontSize=10.0;
	set scaleBar.isShown=true;
	set scaleBar.lineWidth=1.0;
	set scaleBar.scaleRange=0.0;
	set tipLabels.colorAttribute="User selection";
	set tipLabels.displayAttribute="Names";
	set tipLabels.fontName="sansserif";
	set tipLabels.fontSize=8;
	set tipLabels.fontStyle=0;
	set tipLabels.isShown=true;
	set tipLabels.significantDigits=4;
	set trees.order=false;
	set trees.orderType="increasing";
	set trees.rooting=true;
	set trees.rootingType="User Selection";
	set trees.transform=false;
	set trees.transformType="cladogram";
end;
