# Supplementary material for: The mitochondrial and chloroplast genomes of the haptophyte Chrysochromulina tobin contain unique repeat structures and gene profiles
Source: BMC Genomics. 2014 Jul 17;15:604. doi: 10.1186/1471-2164-15-604 (PMC4226036; doi:10.1186/1471-2164-15-604)
Supplement: Supplementary file 7 — Additional file 7: RPL36 alignment with complete dataset; nexus formatted. (ZIP 17 KB) [file 12864_2014_7065_MOESM7_ESM.zip › 1392539594125868_add7.nex]

#NEXUS
BEGIN DATA;
	DIMENSIONS ntax=699 nchar=40;
	FORMAT datatype=Protein gap=-;
	MATRIX
	NC_014340_Chromera_velia_CHVEC_p047	KVLRSIRPF---CENCILVKRKKYLRIVCV-VGKHKQRQK
	NC_014345_Chromerida_sp._RM11_AlspOC_p051	KVRSSLKLR---CAKCKVVRRSNKIYVLCQ-NPKHKQRQG
	NC_001840_Cyanidium_caldarium_CycaCp153	KVRASVRKI---CSRCVALKRHGVLIVLCS-NPKHKQRQG
	NC_004799_Cyanidioschyzon_merolae_CymeCp155	KVRSSVKKI---CANCQIKRRHGVLRVICS-NPKHKQRQG
	NC_013086_Selaginella_moellendorffii_SemoP_p048	KIRASVRKT---RDNCRLIRRRRRILAVRPADPKHKRRQG
	NC_006137_Gracilaria_tenuistipitata_Grc000083	KVRASVKKI---CDKCRVIRRNRKIIIICN-NAKHKQRQG
	unclassified_bacterium	KVRASVKRI---CRNCKVIKRNGVVRVICSSDPKHKQRQG
	NC_001603_Euglena_gracilis_EugrCp033	KIRSSVKKI---CNKCYLIRRKNNLLVVCI-NNKHKQRQG
	NC_011942_Gnetum_parvifolium_GnpaC_p025	KVRASVRKI---CSKCQLIWRGKRLSVVCV-NPRHKQKQG
	NC_021438_Gnetum_montanum_M344_p018	KVRASVRKI---CSKCQLIWRGKRLSVVCV-NPRHKQKQG
	NC_011954_Ephedra_equisetina_EpeqC_p052	KLRASVRKI---CSKCRLIRRGKRIYVVCL-NLRHKQKQG
	NC_010654_Welwitschia_mirabilis_WemiC_p053	KLRASVRKI---CSKCRLIRRGKRLYVFCV-NARHKQKQG
	NC_008408_Bigelowiella_natans_BinaPp35	KVKSSVRKI---CENCKVIRRSGKVIVICS-NPKHKQRQG
	NC_011600_Vaucheria_litorea_ValiC_p062	KVRPSVKKI---CTKCRIIKRKGHVRIICV-NSKHKQRQG
	NC_014589_Cathaya_argyrophylla_CaarC_p015	KIRASIRRI---CGKCRPIRRRKRVMIICS-NPRHKQKQG
	NC_014575_Cedrus_deodara_CedeC_p012	KIRASIRRI---CGKCRPIRRRKRVMIICS-NPRHKQKQG
	NC_011153_CLPGMS2257_Pinus_contorta	KIRASIRRI---CGKCRPIRRRKRVMIICS-NPRHKQKQG
	NC_011154_CLPGMS2657_Pinus_gerardiana	KIRASIRRI---CGKCRPIRRRKRVMIICS-NPRHKQKQG
	NC_011155_CLPGMS2857_Pinus_krempfii	KIRASIRRI---CGKCRPIRRRKRVMIICS-NPRHKQKQG
	NC_011156_CLPGMS3257_Pinus_lambertiana	KIRASIRRI---CGKCRPIRRRKRVMIICS-NPRHKQKQG
	CLPGMS-4057_Pinus_monophylla	KIRASIRRI---CGKCRPIRRRKRVMIICS-NPRHKQKQG
	NC_011159_CLPGMS4457_Pinus_nelsonii	KIRASIRRI---CGKCRPIRRRKRVMIICS-NPRHKQKQG
	NC_011152_CLPGMS5057_Picea_sitchensis	KIRASIRRI---CGKCRPIRRRKRVMIICS-NPRHKQKQG
	NC_011930_Keteleeria_davidiana_KedaC_p065	KIRASIRRI---CGKCRPIRRRKRVMIICS-NPRHKQKQG
	NC_016058_Larix_decidua_LadeC_p021	KIRASIRRI---CGKCRPIRRRKRVMIICS-NPRHKQKQG
	NC_021439_Pinus_massoniana_M319_p046	KIRASIRRI---CGKCRPIRRRKRVMIICS-NPRHKQKQG
	NC_021440_Pinus_taeda_M345_p046	KIRASIRRI---CGKCRPIRRRKRVMIICS-NPRHKQKQG
	NC_021456_Picea_abies_PACH01_0068	KIRASIRRI---CGKCRPIRRRKRVMIICS-NPRHKQKQG
	NC_016069_Picea_morrisonicola_PimoC_p030	KIRASIRRI---CGKCRPIRRRKRVMIICS-NPRHKQKQG
	NC_001631_Pinus_thunbergii_PithCp092	KIRASIRRI---CGKCRPIRRRKRVMIICS-NPRHKQKQG
	NC_016064_Pseudotsuga_sinensis_var._wilsoniana_Pssivw_p047	KIRASIRRI---CGKCRPIRRRKRVMIICS-NPRHKQKQG
	NC_012101_Monomastix_sp._OKE-1_MoOKC_p016	KIRSSVRKI---CENCRVIRRDRKVMIICQ-NPKHKQKQG
	NC_017754_Eutreptiella_gymnastica_EUGYP_p14	KVRTSVGKM---CEKCRVIRRKTKILVICI-NPKHKQRQG
	NC_020460_Euglena_viridis_I642_p044	KVRSSVKKI---CEKCSLIRRKGNLIVICL-NSKHKQRQG
	NC_020018_Monomorphina_aenigmatica_G259_p27	KVRSSVKKI---CEKCCLIRRKGNLIVICA-NLKHKQRQG
	NC_014582_Monsonia_speciosa_MospP_p025	KVGASVRKM---CAKCRLIRRKNRLRVICY-NPRHKQRQR
	NC_004766_Adiantum_capillus-veneris_AdcaCp058	KIRASIRKI---CEKCRLIRRRRRIMVICC-NSKHKQKQG
	NC_014592_Cheilanthes_lindheimeri_ChliC_p078	KIRASIKKI---CEKCRLIRRRRRIMVICC-NSKHKQRQG
	NC_014348_Pteridium_aquilinum_subsp._aquilinum_PTAQ_Cp078	KIRASIRKI---CEKCRLIRRRGRIMVIRC-NPKHKQRQG
	NC_012818_Alsophila_spinulosa_AlspC_p060	KIRASIRKI---CEKCRPIRRRRRIMVICC-NPKHKQRQG
	NC_008097_Chara_vulgaris_ChvuCp079	KVRASVRKI---CEHCRLIRRRRKVMIICF-NPKHKQRQG
	NC_014874_Rhizanthella_gardneri_RhigaP_p15	KIRASIRKI---CDKCCLIRRRGQILVICS-NPRHKQKQG
	NC_020361_Podocarpus_totara_H870_p41	KIRASVRKI---CDSCRLIRRRGRVRVICV-NLRHKQRQG
	NC_016063_Cephalotaxus_wilsoniana_CewiC_p082	KIRASVRKF---CEKCRLIRRGKRLLVICY-NPRHKQRQG
	NC_021110_Cephalotaxus_oliveri_L046_p082	KIRASVRKF---CEKCRLIRRGKRLLVICY-NPRHKQRQG
	NC_020321_Taxus_mairei_Taxchi_Cp034	KIRASVRKF---CDKCRLIRRGKRLLVICY-NPRHKQRQG
	NC_021441_Taiwania_flousiana_M348_p049	KTRASVRKI---CEKCRLIRRGKRLLVICY-NPRHKQKQG
	NC_016065_Taiwania_cryptomerioides_TacrC_p049	KTRASVRKI---CEKCRLIRRGKRLLVICY-NPRHKQKQG
	NC_010548_Cryptomeria_japonica_CrjaCp013	KIRASVRKI---CEKCRLIRRRKRLLVICY-NPRHKQKQG
	NC_021437_Cunninghamia_lanceolata_M2888_p048	KIRASVRKI---CEKCRLIRRRKRLLVICS-NPRHKQKQG
	NC_008454_Pelargonium_x_hortorum_PehoCp066	KIRASVRKI---CTKCQLIRRKGRIRVICS-NPRHKQRQR
	NC_006861_Huperzia_lucidula_HupaCp010	KIRASVRKI---CDKCRLIRRRRRIMIVCS-NPKHKQRQG
	NC_004115_Chaetosphaeridium_globosum_ChglCp068	KVQASVRKI---CENCRLIRRRRRVMVVCK-NPKHKQRQG
	NC_008407_Jasminum_nudiflorum_JNC0880	KKRASVRKI---CQKCRLTRRRGRIRVICS-NPRHKKRQG
	NC_015083_Erodium_carvifolium_ErcaC_p055	KTGASVRKI---CVKCRLIRRKGRIRVICS-NPRHKQRQG
	NC_014573_Geranium_palmatum_GepaP_p026	KMGASVRKI---CEKCRLIRRKGRIRVICS-NPRHKQRQG
	NC_018762_Erodium_guttatum_D218_p070	KTGASVRKI---CEKCRLVRRKGRLRVICS-NPRHKQRQG
	NC_014569_Erodium_texanum_ErteP_p014	KTGASVRKI---CEKCRLIRRKGRLRVICS-NPRHKQRQG
	NC_014675_Isoetes_flaccida_IsflC_p010	KIRASVRKI---CENRRLIRRRGRIMVVCS-DPKHKQRQG
	NC_005087_Physcomitrella_patens_subsp._patens_PhpapaCp062	KVRASVKKI---CDNCRLIRRRKRIMVVCS-NPKHKQRQG
	NP904225Physcomitrellapatenssubsppatens	KVRASVKKI---CDNCRLIRRRKRIMVVCS-NPKHKQRQG
	NC_012052_Syntrichia_ruralis_Syruc_p010	KIRASVRKI---CDNCRLIRRRKRIMVVCS-NPKHKQRQG
	NC_004543_Anthoceros_formosae_AnfoCp063	KIRASVRKI---CENC-LIRRRRRVMVVCS-NPKHKQKQG
	NC_019628_Pellia_endiviifolia_F728_p030	KIRASVRKI---CENCRLIRRRRRVMIVCS-NPKHKQRQG
	NC_001319_Marchantia_polymorpha_MapoCp064	KIRASVRKI---CENCRLIRRRRRIMVVCS-NPKHKQRQG
	NC_015402_Ptilidium_pulcherrimum_PtpuC_p062	KIRASVRKI---CENCRLIRRKRRIMVVCS-NPKHKQRQG
	NC_003386_Psilotum_nudum_PsnuCp058	KIRASVRKI---CEKCRLIRRRKRIMVICF-NPKHKQKQG
	NC_014699_Equisetum_arvense_EvarC_p010	KIRASVRKI---CDKCRLIRRRRRIMVICF-NPKHKQRQG
	NC_020146_Equisetum_hyemale_H086_p029	KIRASVRKI---CDKCRLIRRRRRIMVICF-NPKHKQRQG
	NC_020147_Ophioglossum_californicum_H081_p029	KIRASVRKI---CEKCRLIRRRGRIMVVCP-NPKHKQRQG
	NC_021449_Utricularia_gibba_M316_p033	KIRASIRKI---CDKCRLIRRRSRIIVICS-NSRHKQRQG
	NC_008822_Chlorokybus_atmophyticus_ChatCp020	KVRASVRKI---CEDCRLIRRRGRLMVICS-NPKHKQRQG
	YP001019083Chlorokybusatmophyticus	KVRASVRKI---CEDCRLIRRRGRLMVICS-NPKHKQRQG
	NC_010442_Trachelium_caeruleum_TrCaCp019	KLRASIRKI---CEKCRLIRRQNRILVICS-NPRHKQRQG
	NC_021111_Cistanche_deserticola_L041_p039	KIRASVRKI---CEKCQIIRRRGCIIVICS-NPRHKQRQG
	NC_020372_Trithuria_inconspicua_H865_p034	KIRASVRKI---CEKCRLIRRRRRIRVICP-NPKHKQRQG
	NC_008829_Angiopteris_evecta_AnevCp061	KIRASVRKI---CEKCRLIRRRRRIMIICL-NPKHKQRQG
	NC_017006_Mankyua_chejuensis_MACHC_p066	KIRTSVRKI---CEKCRLIRRRGRIMVICL-NPKHKQRQG
	NC_016471_Neottia_nidus-avis_NeniavP_p19	KIRSSVRKI---CEKCILIRRRGQIRVICS-NPRHKQRQG
	NC_014063_Lathyrus_sativus_LasapC_p021	KVAASVRKI---CAKCRLIRRRGRLIVICS-NPKHKQRQG
	NC_014057_Pisum_sativum_PisaC_p066	KVAASVRKI---CEKCRLIRRRGRLLVICS-NPKHKQRQG
	NC_016728_Silene_noctiflora_SinoC_p055	KIRASVRKI---CTKCRLIRRRGRIIVMCS-NPKHKQRQG
	NC_015820_Acidosasa_purpurea_AcpuC_p054	KIRASVRKI---CTKCRLIRRRGRIRVICS-NPKHKQRQG
	NC_008591_Agrostis_stolonifera_AgstCp057	KIRASVRKI---CTKCRLIRRRGRIRVICS-NPKHKQRQG
	NC_014062_Anomochloa_marantoidea_AnmaCp055	KIRASVRKI---CTKCRLIRRRGRIRVICS-NPKHKQRQG
	NC_020341_Arundinaria_gigantea_ArgiCp055	KIRASVRKI---CTKCRLIRRRGRIRVICS-NPKHKQRQG
	NC_015830_Bambusa_emeiensis_BaemC_p054	KIRASVRKI---CTKCRLIRRRGRIRVICS-NPKHKQRQG
	NC_012927_Bambusa_oldhamii_BaolC_p053	KIRASVRKI---CTKCRLIRRRGRIRVICS-NPKHKQRQG
	NC_011032_Brachypodium_distachyon_BrdiC_p059	KIRASVRKI---CTKCRLIRRRGRIRVICS-NPKHKQRQG
	NC_013273_Coix_lacryma-jobi_ColajoC_p057	KIRASVRKI---CTKCRLIRRRGRIRVICS-NPKHKQRQG
	NC_013088_Dendrocalamus_latiflorus_DelaC_p054	KIRASVRKI---CTKCRLIRRRGRIRVICS-NPKHKQRQG
	NC_019648_Festuca_altissima_FealCp076	KIRASVRKI---CTKCRLIRRRGRIRVICS-NPKHKQRQG
	NC_011713_Festuca_arundinacea_FearC_p051	KIRASVRKI---CTKCRLIRRRGRIRVICS-NPKHKQRQG
	NC_019649_Festuca_ovina_FeovCp076	KIRASVRKI---CTKCRLIRRRGRIRVICS-NPKHKQRQG
	NC_019650_Festuca_pratensis_FeprCp076	KIRASVRKI---CTKCRLIRRRGRIRVICS-NPKHKQRQG
	NC_015831_Ferrocalamus_rimosivaginus_FeriP_p054	KIRASVRKI---CTKCRLIRRRGRIRVICS-NPKHKQRQG
	NC_008590_Hordeum_vulgare_subsp._vulgare_HvsvCp057	KIRASVRKI---CTKCRLIRRRGRIRVICS-NPKHKQRQG
	NC_015803_Indocalamus_longiauritus_InloC_p054	KIRASVRKI---CTKCRLIRRRGRIRVICS-NPKHKQRQG
	NC_016677_Leersia_tisserantii_LetiP_p055	KIRASVRKI---CTKCRLIRRRGRIRVICS-NPKHKQRQG
	NC_019651_Lolium_multiflorum_LomuCp076	KIRASVRKI---CTKCRLIRRRGRIRVICS-NPKHKQRQG
	NC_009950_Lolium_perenne_LopeCp075	KIRASVRKI---CTKCRLIRRRGRIRVICS-NPKHKQRQG
	NC_016927_Oryza_meridionalis_OrmeC_p050	KIRASVRKI---CTKCRLIRRRGRIRVICS-NPKHKQRQG
	NC_005973_Oryza_nivara_OrniCp059	KIRASVRKI---CTKCRLIRRRGRIRVICS-NPKHKQRQG
	NC_017835_Oryza_rufipogon_OrruC_p050	KIRASVRKI---CTKCRLIRRRGRIRVICS-NPKHKQRQG
	NC_001320_Oryza_sativa_Japonica_Group_OrsajCp061	KIRASVRKI---CTKCRLIRRRGRIRVICS-NPKHKQRQG
	NC_015817_Phyllostachys_edulis_PhedC_p054	KIRASVRKI---CTKCRLIRRRGRIRVICS-NPKHKQRQG
	NC_021372_Pharus_latifolius_PhlaCp046	KIRASVRKI---CTKCRLIRRRGRIRVICS-NPKHKQRQG
	NC_015826_Phyllostachys_nigra_var._henonis_PhnivhC_p054	KIRASVRKI---CTKCRLIRRRGRIRVICS-NPKHKQRQG
	NC_016699_Phyllostachys_propinqua_PhprC_p055	KIRASVRKI---CTKCRLIRRRGRIRVICS-NPKHKQRQG
	NC_005878_Saccharum_hybrid_cultivar_SP80-3280_PS159	KIRASVRKI---CTKCRLIRRRGRIRVICS-NPKHKQRQG
	NC_015990_Panicum_virgatum_PVIS_g055	KIRASVRKI---CTKCRLIRRRGRIRVICS-NPKHKQRQG
	NC_016718_Rhynchoryza_subulata_RhsuP_p055	KIRASVRKI---CTKCRLIRRRGRIRVICS-NPKHKQRQG
	NC_006084_Saccharum_hybrid_cultivar_NCo_310_SaofCp057	KIRASVRKI---CTKCRLIRRRGRIRVICS-NPKHKQRQG
	NC_008602_Sorghum_bicolor_SobiCp057	KIRASVRKI---CTKCRLIRRRGRIRVICS-NPKHKQRQG
	NC_002762_Triticum_aestivum_TraeCp057	KIRASVRKI---CTKCRLIRRRGRIRVICS-NPKHKQRQG
	NC_001666_Zea_mays_ZemaCp056	KIRASVRKI---CTKCRLIRRRGRIRVICS-NPKHKQRQG
	NC_020019_Camellia_sinensis_CSC0814	KIRASVRKI---CEKCRLIRRRGRIRIICS-NPKHKQRQG
	NC_008457_Piper_cenocladum_PiceCp056	KIRASARKI---CEKCRLIRRRGRILVICS-NPRHKQRQG
	NC_008235_Populus_alba_PoalCp055	KIRASARKI---CEKCRLIRRRGRILIICS-NPRHKQRQG
	NC_009143_Populus_trichocarpa_Poptr_cp057	KIRASARKI---CEKCRLIRRRGRILIICS-NPRHKQRQG
	NC_016708_Millettia_pinnata_MipiCp056	KIGASVRKI---CEKCRLICRRGRIIVICS-NPKHKQRQG
	NC_015621_Ageratina_adenophora_AradC_p056	KIRASVRKI---EKKCRLIRRRGRIIVICS-NPRHKQRQG
	NC_009598_Chloranthus_spicatus_ChspCp056	KIRASVRKI---CEKCQLIRRRGRILVICS-NPRHKQRQG
	NC_007144_Cucumis_sativus_CsCp076	KIRASIRKI---CEKCRLIRRRRRIMVICS-NPRHKQRQG
	NC_015983_Cucumis_melo_subsp._melo_CumesmeC_p056	KIRASIRKI---CEKCRLIRRRRRIMVICS-NPRHKQRQG
	NC_018051_Vigna_unguiculata_A564_p031	KINASVRKI---CEKCRLIRRRGRIIVICF-NPKHKQRQG
	NC_021091_Vigna_angularis_L076_p029	KINASVRKI---CEKCRLIRRRGRIIVICF-NPKHKQRQG
	NC_009259_Phaseolus_vulgaris_PhvuCp58	KINASVRKI---CEKCRLIRRRGRIIVICF-NPKHKQRQG
	NC_013843_Vigna_radiata_Vrkps_p059	KINASVRKI---CEKCRLIRRRGRIIVICF-NPKHKQRQG
	NC_011163_Cicer_arietinum_CiarC_p053	KVAASVRKI---CEKCRLIRRRGRIIVICS-NPKHKQRQG
	NC_003119_Medicago_truncatula_MetrCp025	KVGASVRKI---CEKCRLIRRRGRIIVICS-NPKHKQRQG
	NC_011828_Trifolium_subterraneum_TrsuC_p059	KVRASVRKI---CEKCRLIRRRGRIIVICS-NPKHKQRQG
	NC_002202_Spinacia_oleracea_SpolCp060	KIRASVRPI---CEKCRLIRRRGRIIVICS-NPKHKQRQG
	NC_010093_Acorus_americanus_AcamCp055	KIRASVRKI---CEKCRLIRRRGRIIVICY-NPKHKQRQG
	NC_007407_Acorus_calamus_AccaCp057	KIRASVRKI---CEKCRLIRRRGRIIVICY-NPKHKQRQG
	NC_018541_Elodea_canadensis_C305_p030	KIRASVRKI---CEKCRLIRRRGRIIVICS-NPKHKQRQG
	NC_010776_Fagopyrum_esculentum_subsp._ancestrale_FaesanCp056	KIRASVRKI---CEKCRLIRRRGRIIVICS-NPKHKQRQG
	NC_008788_Nuphar_advena_NuadCp056	KIRASVRKI---CEKCRLIRRRGRIIVICS-NPKHKQRQG
	NC_006050_Nymphaea_alba_NyalCp058	KIRASVRKI---CEKCRLIRRRGRIIVICS-NPKHKQRQG
	NC_016729_Silene_conica_SicoC_p055	KIRASVRKI---CEKCRLIRRRGRIIVICS-NPKHKQRQG
	NC_016730_Silene_latifolia_SilaC_p055	KIRASVRKI---CEKCRLIRRRGRIIVICS-NPKHKQRQG
	NC_013823_Typha_latifolia_TylaC_p056	KIRASVRKI---CEKCRLIRRRGRIIVICS-NPKHKQRQG
	NC_016986_Ginkgo_biloba_GinbiCp057	KIRASVRKI---REKCRLIRRRGRVMVICS-NPRHKQRQG
	NC_020319_Cycas_revoluta_Cycre_Cp022	KIRASVRKI---CEKCRLIRRRGRVMVICS-NPRHKQRQG
	NC_009618_Cycas_taitungensis_CYtaCp075	KIRASVRKI---CEKCRLIRRRGRVMVICS-NPRHKQRQG
	NC_009601_Dioscorea_elephantipes_CielCp055	KIRASVRKI---CEKCRLIRRRGRIMVICS-NPRHKQRQG
	NC_020098_Tectona_grandis_BN828_cpI0770	KIRASVRKI---CEKCRLIRRRGHIRVICS-NPRHKQRQG
	NC_019616_Vaccinium_macrocarpon_F713_p052	KIRASVRKI---CEKCRLIRRRGRIRLICS-NPRHKQRQG
	NC_009270_Capsella_bursa-pastoris_CabupaCp056	KIRASVRKI---CEKCRLIRRRGRIRVICS-NPRHKQRQG
	NC_007578_Lactuca_sativa_LasaCp056	KIRASVRKI---CEKCRLIRRRGRIRVICS-NPRHKQRQG
	NC_020431_Salvia_miltiorrhiza_Salmi_Cp055	KIRASVRKI---CEKCRLIRRRGRIRVICS-NPRHKQRQG
	NC_021426_Trochodendron_aralioides_TrarCp056	KIRASVRKI---CEKCRLIRRRGRIRVICS-NPRHKQRQG
	NC_020364_Pseudophoenix_vinifera_H889_p034	KIKTSVRKI---CEKCRLIRRRGRIIVICS-NPRHKQRQG
	NC_016468_Boea_hygrometrica_BohyC_p061	KIRVSVRKI---CEKCRLIRRRGRIIVICS-NPRHKQRQG
	NC_017602_Elaeis_guineensis_ElguCp075	KIRTSVRKI---CEKCRLIRRRGRIIVICS-NPRHKQRQG
	NC_020366_Bismarckia_nobilis_H912_p034	KIRTSVRKI---CEKCRLIRRRGRIIVICS-NPRHKQRQG
	NC_013991_Phoenix_dactylifera_PhdaC_p056	KIRTSVRKI---CEKCRLIRRRGRIIVICS-NPRHKQRQG
	NC_010358_Oenothera_argillicola_OearCp056	KIRASVRKI---CTKCRLIRRRGRIIVICS-NPRHKQRQG
	NC_010361_Oenothera_biennis_OebiCp056	KIRASVRKI---CTKCRLIRRRGRIIVICS-NPRHKQRQG
	NC_002693_Oenothera_elata_subsp._hookeri_OeelhCp071	KIRASVRKI---CTKCRLIRRRGRIIVICS-NPRHKQRQG
	NC_010360_Oenothera_glazioviana_OeglCp056	KIRASVRKI---CTKCRLIRRRGRIIVICS-NPRHKQRQG
	NC_010362_Oenothera_parviflora_OepaCp056	KIRASVRKI---CTKCRLIRRRGRIIVICS-NPRHKQRQG
	NC_008535_Coffea_arabica_CoarCp056	KIRASVRKI---CDKCRLIRRRGRIIVICS-NPRHKQRQG
	NC_010109_Lemna_minor_LemiCp056	KIRASVRKI---CDKCRLIRRRGRIIVICS-NPRHKQRQG
	NC_002694_Lotus_japonicus_LocoCp057	KIGASVRKI---CEKCRLIRRRGRIIVICS-NPRHKQRQG
	NC_021431_Cymbidium_tortisepalum_M314_p009	KIRASVRKI---CEKCRLIRRRGRIIVICS-NLRHKQRQG
	NC_021432_Cymbidium_tracyanum_M315_p009	KIRASVRKI---CEKCRLIRRRGRIIVICS-NLRHKQRQG
	NC_021433_Cymbidium_mannii_M353_p010	KIRASVRKI---CEKCRLIRRRGRIIVICS-NLRHKQRQG
	NC_021430_Cymbidium_sinense_M371_p010	KIRASVRKI---CEKCRLIRRRGRIIVICS-NLRHKQRQG
	NC_021429_Cymbidium_aloifolium_M372_p009	KIRASVRKI---CEKCRLIRRRGRIIVICS-NLRHKQRQG
	NC_014807_Corynocarpus_laevigata_ColaC_p056	KIRASVRKI---CEKCRLIRRRRRIIVICS-NPRHKQRQG
	NC_018111_Gossypium_capitis-viridis_GocaCp056	KIRASVRKI---CEKCRLIRRRGRIIVICF-NTRHKQRQG
	NC_017894_Gossypium_gossypioides_GogoCp056	KIRASIRKI---CEKCRLIRRRGRIIVICF-NPRHKQRQG
	NC_015308_Hevea_brasiliensis_HebrCp076	KIRASVRKI---CEKCRLIRRRGRIIVICL-NPRHKQRQG
	NC_008456_Drimys_granadensis_DrgrCp056	KIRASVRKI---CEKCRLIRRRGRIIVICF-NPRHKQRQG
	NC_018112_Gossypium_areysianum_GoarCp056	KIRASVRKI---CEKCRLIRRRGRIIVICF-NPRHKQRQG
	NC_008641_Gossypium_barbadense_GobaCp057	KIRASVRKI---CEKCRLIRRRGRIIVICF-NPRHKQRQG
	NC_016670_Gossypium_darwinii_GodaCp056	KIRASVRKI---CEKCRLIRRRGRIIVICF-NPRHKQRQG
	NC_016692_Gossypium_herbaceum_subsp._africanum_GoheCp056	KIRASVRKI---CEKCRLIRRRGRIIVICF-NPRHKQRQG
	NC_007944_Gossypium_hirsutum_GohiCp056	KIRASVRKI---CEKCRLIRRRGRIIVICF-NPRHKQRQG
	NC_018109_Gossypium_incanum_GoinCp056	KIRASVRKI---CEKCRLIRRRGRIIVICF-NPRHKQRQG
	NC_016711_Gossypium_mustelinum_GomuCp056	KIRASVRKI---CEKCRLIRRRGRIIVICF-NPRHKQRQG
	NC_016668_Gossypium_raimondii_GoraCp056	KIRASVRKI---CEKCRLIRRRGRIIVICF-NPRHKQRQG
	NC_018113_Gossypium_robinsonii_GoroCp056	KIRASVRKI---CEKCRLIRRRGRIIVICF-NPRHKQRQG
	NC_018110_Gossypium_somalense_GosoCp056	KIRASVRKI---CEKCRLIRRRGRIIVICF-NPRHKQRQG
	NC_015204_Gossypium_thurberi_GothC_p056	KIRASVRKI---CEKCRLIRRRGRIIVICF-NPRHKQRQG
	NC_016690_Gossypium_tomentosum_GotoCp056	KIRASVRKI---CEKCRLIRRRGRIIVICF-NPRHKQRQG
	NC_012224_Jatropha_curcas_JacuC_p054	KIRASVRKI---CEKCRLIRRRGRIIVICF-NPRHKQRQG
	NC_008326_Liriodendron_tulipifera_LituCp056	KIRASVRKI---CEKCRLIRRRGRIIVICF-NPRHKQRQG
	NC_010433_Manihot_esculenta_MaesCp056	KIRASVRKI---CEKCRLIRRRGRIIVICF-NPRHKQRQG
	NC_020318_Magnolia_grandiflora_Maggra_Cp054	KIRASVRKI---CEKCRLIRRRGRIIVICF-NPRHKQRQG
	NC_018357_Magnolia_denudata_MagndeCp054	KIRASVRKI---CEKCRLIRRRGRIIVICF-NPRHKQRQG
	NC_020317_Magnolia_officinalis_subsp._biloba_MagofCp054	KIRASVRKI---CEKCRLIRRRGRIIVICF-NPRHKQRQG
	NC_015892_Magnolia_kwangsiensis_MakwC_p056	KIRASVRKI---CEKCRLIRRRGRIIVICF-NPRHKQRQG
	NC_016921_Pentactina_rupicola_PeruC_p056	KIRASVRKI---CEKCRLIRRRGRIIVICF-NPRHKQRQG
	NC_016736_Ricinus_communis_RCOM_ORF00078	KIRASVRKI---CEKCRLIRRRGRIIVICF-NPRHKQRQG
	NC_009600_Illicium_oligandrum_IlolCp056	KIRASVRKI---CEKCRLIRRRGRIIVICP-NPRHKQRQG
	NC_007957_Vitis_vinifera_ViviCp056	KIRASVRKI---CEKCRLIRRRGRIIVICP-NPRHKQRQG
	NC_009265_Aethionema_cordifolium_AecoCp055	KIRASVRKI---CEKCRLIRRRGRIIVICS-NPRHKQRQG
	NC_009266_Aethionema_grandiflorum_AegrCp055	KIRASVRKI---CEKCRLIRRRGRIIVICS-NPRHKQRQG
	NC_005086_Amborella_trichopoda_AmtrCp057	KIRASVRKI---CEKCRLIRRRGRIIVICS-NPRHKQRQG
	NC_015113_Anthriscus_cerefolium_AnceC_p056	KIRASVRKI---CEKCRLIRRRGRIIVICS-NPRHKQRQG
	NC_021121_Ardisia_polysticta_ApCp056	KIRASVRKI---CEKCRLIRRRGRIIVICS-NPRHKQRQG
	NC_020607_Artemisia_frigida_ArfrCp056	KIRASVRKI---CEKCRLIRRRGRIIVICS-NPRHKQRQG
	NC_009268_Arabis_hirsuta_ArhiCp055	KIRASVRKI---CEKCRLIRRRGRIIVICS-NPRHKQRQG
	NC_000932_Arabidopsis_thaliana_ArthCp057	KIRASVRKI---CEKCRLIRRRGRIIVICS-NPRHKQRQG
	NC_004561_Atropa_belladonna_AtbeCp056	KIRASVRKI---CEKCRLIRRRGRIIVICS-NPRHKQRQG
	NC_009269_Barbarea_verna_BaveCp056	KIRASVRKI---CEKCRLIRRRGRIIVICS-NPRHKQRQG
	NC_016734_Brassica_napus_BRNAC_p056	KIRASVRKI---CEKCRLIRRRGRIIVICS-NPRHKQRQG
	NC_009599_Buxus_microphylla_BumiCp056	KIRASVRKI---CEKCRLIRRRGRIIVICS-NPRHKQRQG
	NC_018552_Capsicum_annuum_C329_p035	KIRASVRKI---CEKCRLIRRRGRIIVICS-NPRHKQRQG
	NC_018565_Pachycladon_enysii_C330_p029	KIRASVRKI---CEKCRLIRRRGRIIVICS-NPRHKQRQG
	NC_004993_Calycanthus_floridus_var._glaucus_CafeCp057	KIRASVRKI---CEKCRLIRRRGRIIVICS-NPRHKQRQG
	NC_010323_Carica_papaya_CapaCp056	KIRASVRKI---CEKCRLIRRRGRIIVICS-NPRHKQRQG
	NC_009962_Ceratophyllum_demersum_CedeCp056	KIRASVRKI---CEKCRLIRRRGRIIVICS-NPRHKQRQG
	NC_008334_Citrus_sinensis_CisiCp056	KIRASVRKI---CEKCRLIRRRGRIIVICS-NPRHKQRQG
	NC_016753_Colocasia_esculenta_COESC_p056	KIRASVRKI---CEKCRLIRRRGRIIVICS-NPRHKQRQG
	NC_021423_Catharanthus_roseus_CrCp056	KIRASVRKI---CEKCRLIRRRGRIIVICS-NPRHKQRQG
	NC_009271_Crucihimalaya_wallichii_CrmaCp056	KIRASVRKI---CEKCRLIRRRGRIIVICS-NPRHKQRQG
	NC_018766_Fragaria_vesca_subsp._bracteata_D207_p023	KIRASVRKI---CEKCRLIRRRGRIIVICS-NPRHKQRQG
	NC_018767_Fragaria_mandshurica_D229_p024	KIRASVRKI---CEKCRLIRRRGRIIVICS-NPRHKQRQG
	NC_008325_Daucus_carota_DacaCp056	KIRASVRKI---CEKCRLIRRRGRIIVICS-NPRHKQRQG
	NC_018117_Datura_stramonium_Dast_Cp056	KIRASVRKI---CEKCRLIRRRGRIIVICS-NPRHKQRQG
	NC_020320_Chrysanthemum_indicum_Denin_Cp061	KIRASVRKI---CEKCRLIRRRGRIIVICS-NPRHKQRQG
	NC_020092_Chrysanthemum_x_morifolium_DenmoCp056	KIRASVRKI---CEKCRLIRRRGRIIVICS-NPRHKQRQG
	NC_009272_Draba_nemorosa_DrneCp055	KIRASVRKI---CEKCRLIRRRGRIIVICS-NPRHKQRQG
	NC_016430_Eleutherococcus_senticosus_ESH0814	KIRASVRKI---CEKCRLIRRRGRIIVICS-NPRHKQRQG
	NC_014570_Eucalyptus_grandis_EucgrC_p055	KIRASVRKI---CEKCRLIRRRGRIIVICS-NPRHKQRQG
	NC_008115_Eucalyptus_globulus_subsp._globulus_EuglglCp056	KIRASVRKI---CEKCRLIRRRGRIIVICS-NPRHKQRQG
	NC_019601_Fragaria_chiloensis_F653_p030	KIRASVRKI---CEKCRLIRRRGRIIVICS-NPRHKQRQG
	NC_019602_Fragaria_virginiana_F654_p030	KIRASVRKI---CEKCRLIRRRGRIIVICS-NPRHKQRQG
	NC_015206_Fragaria_vesca_subsp._vesca_FvH4_C0077	KIRASVRKI---CEKCRLIRRRGRIIVICS-NPRHKQRQG
	NC_007942_Glycine_max_GlmaCp055	KIRASVRKI---CEKCRLIRRRGRIIVICS-NPRHKQRQG
	NC_010601_Guizotia_abyssinica_GuabC_p056	KIRASVRKI---CEKCRLIRRRGRIIVICS-NPRHKQRQG
	NC_020367_Dasypogon_bromeliifolius_H858_p034	KIRASVRKI---CEKCRLIRRRGRIIVICS-NPRHKQRQG
	NC_020362_Heliconia_collinsiana_H882_p033	KIRASVRKI---CEKCRLIRRRGRIIVICS-NPRHKQRQG
	NC_007977_Helianthus_annuus_HeanCp056	KIRASVRKI---CEKCRLIRRRGRIIVICS-NPRHKQRQG
	NC_009808_Ipomoea_purpurea_Ippucp056	KIRASVRKI---CEKCRLIRRRGRIIVICS-NPRHKQRQG
	NC_015543_Jacobaea_vulgaris_JavuC_p055	KIRASVRKI---CEKCRLIRRRGRIIVICS-NPRHKQRQG
	NC_021101_Francoa_sonchifolia_L036_p030	KIRASVRKI---CEKCRLIRRRGRIIVICS-NPRHKQRQG
	NC_021102_Pachycladon_cheesemanii_L053_p029	KIRASVRKI---CEKCRLIRRRGRIIVICS-NPRHKQRQG
	NC_009273_Lepidium_virginicum_LeviCp056	KIRASVRKI---CEKCRLIRRRGRIIVICS-NPRHKQRQG
	NC_009274_Lobularia_maritima_LomaCp055	KIRASVRKI---CEKCRLIRRRGRIIVICS-NPRHKQRQG
	NC_007898_Solanum_lycopersicum_LyesCp055	KIRASVRKI---CEKCRLIRRRGRIIVICS-NPRHKQRQG
	NC_021455_Prinsepia_utilis_M356_p034	KIRASVRKI---CEKCRLIRRRGRIIVICS-NPRHKQRQG
	NC_021636_Glycine_tomentella_M909_p029	KIRASVRKI---CEKCRLIRRRGRIIVICS-NPRHKQRQG
	NC_012615_Megaleranthis_saniculifolia_MesaC_p056	KIRASVRKI---CEKCRLIRRRGRIIVICS-NPRHKQRQG
	NC_008359_Morus_indica_MoinCp055	KIRASVRKI---CEKCRLIRRRGRIIVICS-NPRHKQRQG
	NC_008336_Nandina_domestica_NadoCp056	KIRASVRKI---CEKCRLIRRRGRIIVICS-NPRHKQRQG
	NC_009275_Nasturtium_officinale_NaofCp056	KIRASVRKI---CEKCRLIRRRGRIIVICS-NPRHKQRQG
	NC_015605_Nelumbo_lutea_NeluCp056	KIRASVRKI---CEKCRLIRRRGRIIVICS-NPRHKQRQG
	NC_015610_Nelumbo_nucifera_NenuCp056	KIRASVRKI---CEKCRLIRRRGRIIVICS-NPRHKQRQG
	NC_007500_Nicotiana_sylvestris_NisyCp068	KIRASVRKI---CEKCRLIRRRGRIIVICS-NPRHKQRQG
	NC_001879_Nicotiana_tabacum_NitaCp152	KIRASVRKI---CEKCRLIRRRGRIIVICS-NPRHKQRQG
	NC_016068_Nicotiana_undulata_NiunC_p064	KIRASVRKI---CEKCRLIRRRGRIIVICS-NPRHKQRQG
	NC_013707_Olea_europaea_OleuC_p054	KIRASVRKI---CEKCRLIRRRGRIIVICS-NPRHKQRQG
	NC_015604_Olea_europaea_subsp._cuspidata_OleuscuC_p054	KIRASVRKI---CEKCRLIRRRGRIIVICS-NPRHKQRQG
	NC_015401_Olea_europaea_subsp._europaea_OleuseuP_p054	KIRASVRKI---CEKCRLIRRRGRIIVICS-NPRHKQRQG
	NC_015623_Olea_europaea_subsp._maroccana_OleusmaC_p054	KIRASVRKI---CEKCRLIRRRGRIIVICS-NPRHKQRQG
	NC_009267_Olimarabidopsis_pumila_OlpuCp056	KIRASVRKI---CEKCRLIRRRGRIIVICS-NPRHKQRQG
	NC_015608_Olea_woodiana_subsp._woodiana_OlwoswoC_p054	KIRASVRKI---CEKCRLIRRRGRIIVICS-NPRHKQRQG
	NC_014056_Oncidium_hybrid_cultivar_OngoraC_p055	KIRASVRKI---CEKCRLIRRRGRIIVICS-NPRHKQRQG
	NC_017609_Phalaenopsis_equestris_PHEQC_p056	KIRASVRKI---CEKCRLIRRRGRIIVICS-NPRHKQRQG
	NC_008335_Platanus_occidentalis_PlocCp056	KIRASVRKI---CEKCRLIRRRGRIIVICS-NPRHKQRQG
	NC_014697_Prunus_persica_PrpeC_p056	KIRASVRKI---CEKCRLIRRRGRIIVICS-NPRHKQRQG
	NC_006290_Panax_ginseng_PSC0814	KIRASVRKI---CEKCRLIRRRGRIIVICS-NPRHKQRQG
	NC_015996_Pyrus_pyrifolia_PypyC_p055	KIRASVRKI---CEKCRLIRRRGRIIVICS-NPRHKQRQG
	NC_008796_Ranunculus_macranthus_RamaCp058	KIRASVRKI---CEKCRLIRRRGRIIVICS-NPRHKQRQG
	NC_016433_Sesamum_indicum_SIC0814	KIRASVRKI---CEKCRLIRRRGRIIVICS-NPRHKQRQG
	NC_007943_Solanum_bulbocastanum_SobuCp056	KIRASVRKI---CEKCRLIRRRGRIIVICS-NPRHKQRQG
	NC_008096_Solanum_tuberosum_SotuCp056	KIRASVRKI---CEKCRLIRRRGRIIVICS-NPRHKQRQG
	NC_015891_Spirodela_polyrhiza_SppoC_p053	KIRASVRKI---CEKCRLIRRRGRIIVICS-NPRHKQRQG
	NC_014676_Theobroma_cacao_ThcaC_p055	KIRASVRKI---CEKCRLIRRRGRIIVICS-NPRHKQRQG
	NC_015899_Wolffia_australiana_WoauC_p055	KIRASVRKI---CEKCRLIRRRGRIIVICS-NPRHKQRQG
	NC_015894_Wolffiella_lingulata_WoliC_p054	KIRASVRKI---CEKCRLIRRRGRIIVICS-NPRHKQRQG
	NC_021425_Tetracentron_sinense_TesiCp056	KIRASIRKI---CEKCRLIRRRKRIIVICS-NPRHKQRQG
	NC_014674_Castanea_mollissima_CamoC_p056	KIRASIRKI---CEKCRLIRRRGRIIVICS-NPRHKQRQG
	NC_020363_Zingiber_spectabile_H892_p033	KIRASIRKI---CEKCRLIRRRGRIIVICS-NPRHKQRQG
	NC_007602_Nicotiana_tomentosiformis_NitoCp067	KIRASIRKI---CEKCRLIRRRGRIIVICS-NPRHKQRQG
	NC_020365_Calamus_caryotoides_H894_p034	KIRASVRKI---CEKCRLIRRHGRIIVICS-NPRHKQRQG
	NC_020152_Quercus_rubra_H087_p035	KIRASIRKI---CEKCRLIRRQGRIIVICS-NPRHKQRQG
	NC_007499_Phalaenopsis_aphrodite_subsp._formosana_PhapfoPp068	KIRASVRKI---CEKCRLIRRQGRIIVICS-NPRHKQRQG
	NC_000927_Nephroselmis_olivacea_NeolCp014	KVRPSVRKI---CDKCCLIRRHRKLLVICS-NPKHKQRQG
	NC_011031_Oedogonium_cardiacum_OecaC_p064	KVRASVKKI---CTNCRLIRRRRQILVICT-NPKHKQRQG
	NC_015645_Schizomeris_leibleinii_ScleC_p066	KVRASVKKI---CANCRLIRRKRKILVICS-NPKHKQRQG
	NC_014346_Floydiella_terrestris_FlteC_p048	KVRASVKKI---CANCRLIRRKRVILVICV-NPKHKQRQG
	NC_008372_Stigeoclonium_helveticum_StheCp009	KVRASVKKI---CANCRLIRRKRKILVICV-NPKHKQRQG
	NC_018569_Trebouxiophyceae_sp._MX-AZ01_C311c_p019	KVRPSVRRM---CTNCRLIRRRRKVMVICS-NPKHKQRQG
	NC_008114_Pseudendoclonium_akinetum_PsakCp015	KVRPSVRKI---CENCRLIRRKRKILVICT-NPKHKQRQG
	NC_008099_Oltmannsiellopsis_viridis_OlviCp020	KVRASVRKI---CKDCRLIRRKRRVMVICS-NPKHKQRQG
	NC_015084_Coccomyxa_subellipsoidea_C-169_CospP_p038	KVRPSVRKI---CINCRLIRRKRKVMVICS-NPKHKQRQG
	NC_013359_Bryopsis_hypnoides_BrhyC_p022	KIRASVKKI---CNQCRLIRRKGKILIICK-NPKHKQRQI
	ABX82641Trebouxiaaggregata	KIRASVKKL---CENCRLIRRKGKILIICS-NPKHKQRQG
	NC_012097_Pycnococcus_provasolii_PyprC_p046	KVRSSVKKM---CDNCRVIRRRGKVLIICS-NPKHKQRQG
	YP002608411Pycnococcusprovasolii	KVRSSVKKM---CDNCRVIRRRGKVLIICS-NPKHKQRQG
	YP004255205DeinococcusproteolyticusMRP	KVRSSVKKM---CDNCRVIRRHGRVFVICT-NVKHKQRQG
	NP295847DeinococcusradioduransR1	KVRSSVKKM---CDNCKVVRRHGRVLVICS-NVKHKQRQG
	YP002786609DeinococcusdesertiVCD115	KVRSSVKKM---CDNCKVIRRHGRVLVICS-NVKHKQRQG
	YP605308DeinococcusgeothermalisDSM11300	KVRSSVKRM---CDNCKVIRRHGRVLVICT-NVKHKQRQG
	WP019012075Deinococcusaquatilis	KVRSSVKKM---CDNCKVIRRHGRVLVICT-NVKHKQRQG
	AFZ64326_Nannochloropsis_gaditana_Naga00115	KVRPSVKKM---CEKCRLIKRAGVIRVICV-NKKHKQRQG
	YP_008519774_Nannochloropsis_salina_Nsk00116	KVRPSVKKM---CEKCRLIKRAGVIRVICV-NKKHKQRQG
	YP_008519648_Nannochloropsis_oculata_Naoc00117	KVRPSVKKM---CEKCRLIRRAGKIRVICV-NKKHKQRQG
	YP_008520021_Nannochloropsis_oceanica_Naon00113	KVRPSVKKM---CDKCRLIRRAGKIRVICV-NKKHKQRQG
	Rocap_et_al_unpublished_Picochlorum_sp._PicoCp00030	KVRPSVKKM---CDKCRLIRRKGTLRIICT-NPKHKQRQG
	NC_001865_Chlorella_vulgaris_ChvulCp165	KVRPSVKKM---CDKCRLIKRKGTLRVICQ-NPKHKQRQG
	NC_012978_Parachlorella_kessleri_PakeC_p050	KVRPSVRKM---CDKCRLIRRKGTLRVICQ-NPKHKQRQG
	NC_015359_Chlorella_variabilis_ChvaP_p059	KVRPSVKKM---CDKCRLIRRKGTLRVICQ-NPKHKQRQG
	NC_002186_Mesostigma_viride_MeviCp015	KVRASVRKI---CENCRLIKRRGTVMVICSNNPKHKQRQG
	gi32171587spO98460Spirogyramaxima	KVRASVRKI---CDNCRLIRRRGKVMVVCS-NPKHKQCQG
	NC_008117_Zygnema_circumcarinatum_ZyciCp030	KVRASVRKI---CTNCRMIRRRGKVMVVCT-NPKHKQRQG
	YP636496Zygnemacircumcarinatum	KVRASVRKI---CTNCRMIRRRGKVMVVCT-NPKHKQRQG
	NC_008116_Staurastrum_punctulatum_StpuCp064	KVRASVRKI---CENCRMIRRRGKVMVVCS-NPKHKQRQG
	YP636427Staurastrumpunctulatum	KVRASVRKI---CENCRMIRRRGKVMVVCS-NPKHKQRQG
	KJ201917_Apedinella_radians_ApraCp0098	KVRPSVKKM---CKDCRVIKRNGVLRVICK-NPKHKQRQG
	NC_012903_Aureoumbra_lagunensis_AulaCp026	KVRPSVKKM---CSNCRVIRRFGVVRVVCS-NPKHKQRQG
	NC_012898_Aureococcus_anophagefferens_AuanCp043	KVRPSVKKM---CPKCRVIRRFGVIRVICP-NPKHKQRQG
	KJ201920_Pelagomonas_calceolata_PecaCp0043	KVRPSVKKM---CPKCRVIRRFGVIRVICS-NPKHKQRQG
	KJ201912_Chattonella_subsalsa_chat1f2_fp02q104_00037	KVRPSVRKM---CDKCRIIRRYRKVMVVCV-NPKHKQRQG
	NC_010772_Heterosigma_akashiwo_Heak293_Cp128	KVRPSVRKM---CDKCRVIRRYRKVMVVCV-NPKHKQRQG
	NC_012099_Pyramimonas_parkeae_PypaC_p032	KVRSSVKKM---CEKCRLIRRHRKVMVICT-NPKHKQRQG
	NC_000925_Porphyra_purpurea_PopuCp111	KVRPSVRKM---CEKCRIIRRHRKVMVICN-NPKHKQRQG
	NC_021189_Pyropia_haitanensis_PyhaCp111	KVRPSVRKM---CEKCRIIRRHRKVMVICT-NPKHKQRQG
	NC_007932_Pyropia_yezoensis_PoyeCp109	KVRPSVRKM---CEKCRIIRRHRKVMVICT-NPKHKQRQG
	NC_020795_Chondrus_crispus_CHC_505	KVRPSVKKM---CEKCRIIRRHRRVMVICE-NPKHKQRQG
	NC_021618_Grateloupia_taiwanensis_M829_p071	KVRPSVKKI---CEKCRIIRRHRRVMVICE-NTKHKQRQG
	KJ201913_Synura_petersenii_syn1_fb0720_rc_00054	KVRPSVKKM---CVNCRIIKRHGKIMIICI-NPKHKQRQG
	NC_021075_Calliarthron_tuberculosum_K937_p128	KVRPSVKKM---CDKCKIIVRKRKVRVICE-NPKHKQKQG
	NC_016735_Fucus_vesiculosus_FuveC_p120	KVGPSVKKI---CENCRIIRRHGRVQVICT-NLKHKQRQG
	NC_018523_Saccharina_japonica_LJCPDNA_099	KVRASVKKM---CEKCRIIRRHGRVQVICT-NLKHKQRQG
	KJ201911_Nereocystis_luetkeana_NeluCp00020	KVRASVKKM---CEKCRIIRRHGRVQVICT-NLKHKQRQG
	NC_013498_Ectocarpus_siliculosus_rpl36	KVRPSVKKM---CEKCRVIRRHGRVQVICS-NLKHKQRQG
	WP004262605Aerococcusviridans	KVRASVKPM---CEHCKVIRRNGKVMVICS-NPKHKQRQG
	WP006916637Lactobacilluscoleohominis	KVRPSVKKM---CDNCKIVKRRGRVMVICS-NPKHKQRQG
	gi524603993embCDD23105FirmicutesbacteriumCAG345	KVRPSVKKI---CPNCKIIKRKGRVMVICS-NPKHKQRQG
	YP003153293AnaerococcusprevotiiDSM20548	KVRASVKKM---CDKCKIIKRNGKVMVICE-NPKHKQRQG
	gi524066257embCCY46382FirmicutesbacteriumCAG822	KVRPSVKKM---CDKCKIIRRNGKVMVICE-NPKHKQRQG
	gi524301818embCDA62822ClostridiumspCAG169	KVRPSVKPM---CEKCKIIKRKGRIMVICS-NPKHKQRQG
	WP017867238Lactobacilluspobuzihii	KVRPSVKPM---CEHCKIIKRKGRVMVICS-NPKHKQRQG
	WP010496734Lactobacillusacidipiscis	KVRPSVKPM---CEHCKVIKRKGRVMIICS-NPKHKQRQG
	WP009550822Lactobacillussaerimneri	KVRPSVKPM---CENCKVIKRKGRVMVICS-NPKHKQRQG
	YP536299LactobacillussalivariusUCC118	KVRPSVKPM---CEHCKVIKRKGRVMVICS-NPKHKQRQG
	WP018579485Erysipelothrixtonsillarum	KVRPSVKPM---CEKCRVIRRKGKVMIICE-NPKHKQRQG
	WP008351163ThiovulumspES	KVRASVKPM---CDKCRVIKRKGSVRVICE-NPKHKQRQG
	YP007780942RuminococcusbromiiL263	KVRPSVKKM---CDKCKVIKRKGKILVICE-NPKHKQRQG
	gi524445979embCDB92029ClostridiumspCAG302	KVRASVKKI---CDKCKIIKRKGKVMVICE-NPKHKQKQG
	YP300776StaphylococcussaprophyticussubspsaprophyticusATCC15305	KVRPSVKPI---CEKCKVIKRKGKVMVICS-NPKHKQRQG
	YP003475759ClostridialesgenomospBVAB3strUPII95	KVRPSVKPM---CEKCKIIKRKGKVMVICS-DPKHKQRQG
	BopaCp_Bolidomonas_pacifica_BopaCp0034	KVRPSVKKM---CDKCRVIKRKGRVMVICE-NTKHKQRQG
	gi524316310embCDA72077RuminococcusspCAG579	KVRPSVKPM---CEKCKVIKRKGKVMVICQ-NPKHKQRQG
	WP008982609Firmicutes	KVRPSVKPM---CEKCKVIKRKGKVMVICE-NPKHKQRQG
	WP007554086Dialistermicraerophilus	KVRPSVKKM---CDKCKVIKRKGRVTVICE-NPKHKQRQG
	WP007556223Dialistermicraerophilus	KVRPSVKKM---CDKCKVIKRKGRVMVICE-NPKHKQRQG
	WP021632195ClostridiumspATCCBAA442	KVRPSVKPM---CEKCKIIKRKGKVMVICE-NPKHKQRQG
	WP006573428Clostridiales	KVRPSVKPM---CEKCKIIKRKGKVMVICE-NPKHKQRQG
	WP004824776Peptoniphilus	KVRPSVKKM---CEKCKIIKRKGKVMVICE-NPKHKQRQG
	WP016404088ClostridiumspCAG1013	KVRPSVKKM---CEKCKIIKRKGKVMVICD-NPKHKQRQG
	WP002836138Finegoldiamagna	KVRPSVKKM---CEKCKIIKRKGRVMVICD-NPKHKQRQG
	WP019190256Clostridialesbacterium9403326	KVRPSVRKM---CDKCKIIKRKGRVMVICE-NPKHKQRQG
	WP004820371Peptoniphilusindolicus	KVRPSVKKM---CEKCKIIKRKGRVMVICE-NPKHKQRQG
	WP008859825Dialistersuccinatiphilus	KVRPSVKKM---CDKCKIIKRKGRVMVICE-NPKHKQRQG
	gi524709463embCDE16526ClostridiumspCAG288	KVRPSVKPI---CDKCKVIRRKGRVMVICS-NPKHKQRQG
	WP017144105CoprobacillusspD6	KVRPSVKPI---CDKCRVIKRKGKVMVICE-NPKHKQRQG
	gi524550764embCDC80392ClostridiumspCAG964	KVRPSVKKI---CDKCKVIKRKGKVMVICE-NPKHKQRQG
	gi524803961embCDE99191ClostridiumspCAG628	KVRPSVKPI---CDKCKVIKRKGKVMVICE-NPKHKQRQG
	WP008793112Coprobacillus	KVRPSVKPM---CDKCRVIKRKGRVMVICE-NPKHKQRQG
	gi524152592embCCZ22822CoprobacillusspCAG235	KVRPSVKPM---CDKCRVIKRKGRVMIICE-NPKHKQRQG
	WP004801833Eggerthiacatenaformis	KVRASVKPI---CDKCRVIKRKGRVMVICE-NPKHKQRQG
	WP008979808Firmicutes	KVRPSVKPI---CDKCRIIKRKGRVMVICE-NPKHKQRQG
	WP003866328Eubacterium	KVRPSVKPI---CDKCRVIRRKGRVMVICE-NPKHKQRQG
	WP006505646Catenibacteriummitsuokai	KVRPSVKPI---CDKCRVIKRKGRVMVICE-NPKHKQRQG
	KJ201915_Pinguiococcus_pyrenoidosus_PipyCp117	KVRPSVKKM---CDNCRVIKRHGKILVICT-NPKHKQKQG
	NC_015403_Fistulifera_sp._JPCC_DA0580_FispC_p050	KVRPSVKKM---CENCRLIKRHGKIRVVCS-NPKHKQRQG
	YP004376615FistuliferaspJPCCDA0580	KVRPSVKKM---CENCRLIKRHGKIRVVCS-NPKHKQRQG
	NC_001713_Odontella_sinensis_OdsiCp019	KVRPSVKKM---CDKCRVIKRKGKIMVICP-NAKHKQRQG
	NP043598Odontellasinensis	KVRPSVKKM---CDKCRVIKRKGKIMVICP-NAKHKQRQG
	NC_014267_Kryptoperidinium_foliaceum_KrfoC_p101	KVRPSVKKM---CDKCRLIKRHGKVMVVCS-NPKHKQRQG
	YP003734611Kryptoperidiniumfoliaceum	KVRPSVKKM---CDKCRLIKRHGKVMVVCS-NPKHKQRQG
	NC_014287_Durinskia_baltica_PyulOm_p116	KVRPSVKKM---CDKCRLIKRHGKVMVICS-NPKHKQRQG
	YP003735065Durinskiabaltica	KVRPSVKKM---CDKCRLIKRHGKVMVICS-NPKHKQRQG
	NC_008589_Thalassiosira_pseudonana_ThpsCp114	KVRPSVKKM---CEKCRVIKRHGKIMVICQ-NPKHKQRQG
	YP874603Thalassiosirapseudonana	KVRPSVKKM---CEKCRVIKRHGKIMVICQ-NPKHKQRQG
	NC_014808_Thalassiosira_oceanica_CCMP1005_THAOCp117	KVRPSVKKM---CDKCRVIKRHGKIMVICK-NPKHKQRQG
	YP004072640ThalassiosiraoceanicaCCMP1005	KVRPSVKKM---CDKCRVIKRHGKIMVICK-NPKHKQRQG
	NC_016731_Synedra_acus_PHSUFM_p092	KVRPSVKKM---CDKCRVIKRHGKIMVICS-NPKHKQRQG
	NC_008588_Phaeodactylum_tricornutum_PhtrCp115	KVRPSVKKM---CDKCRVIKRHGKIMVICS-NPKHKQRQG
	YP874472Phaeodactylumtricornutum	KVRPSVKKM---CDKCRVIKRHGKIMVICS-NPKHKQRQG
	NC_001675_Cyanophora_paradoxa_CypaCp122	KVRASVRKM---CEKCRTIRRKGRVMVICS-NSKHKQRQG
	NP043259Cyanophoraparadoxa	KVRASVRKM---CEKCRTIRRKGRVMVICS-NSKHKQRQG
	YP004726074WeissellakoreensisKACC15510	KVRPSVKPM---CDNCKVIRRNGRVMVICT-NPKHKQRQG
	NC_005353_Chlamydomonas_reinhardtii_ChreCp010	KVRASVKKM---CDNCRVIKRKGKVMVICS-NAKHKQRQG
	NC_021109_Pleodorina_starrii_L079_p062	KVRASVKKM---CDNCRVIKRKGKVMVICS-NAKHKQRQG
	YP007890137Pleodorinastarrii	KVRASVKKM---CDNCRVIKRKGKVMVICS-NAKHKQRQG
	NP958367Chlamydomonasreinhardtii	KVRASVKKM---CDNCRVIKRKGKVMVICS-NAKHKQRQG
	NC_020438_Gonium_pectorale_I506_p020	KVRASVKKI---CDNCRIIKRKGKVMVICS-NAKHKQRQG
	YP007507285Goniumpectorale	KVRASVKKI---CDNCRIIKRKGKVMVICS-NAKHKQRQG
	KJ201918_Botrydium_cystosum_bot1_a8c9_00047	KVRPSVKKM---CAKCRVIRRNGRVRVICI-NPKHKQRQG
	KJ201919_Tribonema_aequale_TraeCp0067	KVRPSVKKM---CAKCRVIRRNGRVRVICI-NPKHKQRQG
	NC_016733_Pedinomonas_minor_PrmiC_p020	KVRSSVKKI---CDKCRLIRRRGKVMVICT-NPKHKQRQG
	YP005089868Pedinomonasminor	KVRSSVKKI---CDKCRLIRRRGKVMVICT-NPKHKQRQG
	WP004028447Spiroplasmamelliferum	KVRSSVKKI---CDKCRVIRRKGRVMIICS-QPKHKQRQG
	NC_008101_Acutodesmus_obliquus_ScobCp065	KVRSSVKKI---CTKCRLIRRKGTVMVICT-NPKHKQRQG
	NC_016732_Dunaliella_salina_DUSAC_p011	KVRSSVKKI---CDKCRVIRRKGTVMVICS-NPKHKQRQG
	YP005089777Dunaliellasalina	KVRSSVKKI---CDKCRVIRRKGTVMVICS-NPKHKQRQG
	WP016212692Piscirickettsiasalmonis	KVRASVKKI---CDNCRVIRRKGTVMVICS-NPKHKQRQG
	ABU88329Chlamydomonasmoewusii	KVRASVKKI---CDNCRVIRRKGTIMVICT-NPKHKQRQG
	WP010480573AcaryochlorisspCCMEE5410	KVRSSVRRM---CDKCRVIRRRGRVMVICS-NPKHKQRQG
	WP009767977OscillatorialescyanobacteriumJSC12	KVRASVKRI---CEKCRIIRRKGRVMVICS-NPKHKQRQG
	WP008275490CyanothecespCCY0110	KVRPSVKKM---CEKCRVIRRRGKVMVLCT-NPKHKQRQG
	YP172595SynechococcuselongatusPCC6301	KVRASVRKI---CEKCRVIKRRGRVMVICA-NPKHKQRQG
	WP008231729Richeliaintracellularis	KVRASVKKI---CEKCRVIKRRGRVMVICP-NPKHKQRQG
	YP380687SynechococcusspCC9605	KVRSSVKKM---CDKCRVIRRHGKVMVICA-NPKHKQRQG
	NP895579ProchlorococcusmarinusstrMIT9313	KVRASVKKM---CDKCRVIRRHGRVMVICS-TPKHKQRQG
	NC_008289_Ostreococcus_tauri_OstapCp05	KVRASVKKM---CPKCRVIRRHGKVMVICS-NPKHKQRQG
	YP717208Ostreococcustauri	KVRASVKKM---CPKCRVIRRHGKVMVICS-NPKHKQRQG
	YP002049217Paulinellachromatophora	KVRASVKEM---CDKCRVIRRNGRVMVICT-NPKHKQRQG
	YP007165774CyanobacteriumstanieriPCC7202	KVRASVKKI---CDKCRVIRRKGRVMVICE-NPKHKQRQG
	YP007125333MicrocoleusspPCC7113	KVRASVRKM---CEKCRVIRRRGRVMVICQ-NPKHKQRQG
	YP007142675CrinaliumepipsammumPCC9333	KVRASVRKI---CDKCRVIRRRGRVMVICS-NPKHKQRQG
	YP007160690CyanobacteriumaponinumPCC10605	KVRASVKKI---CDKCRVIRRRGRVMVICS-NPKHKQRQG
	YP007086271OscillatoriaacuminataPCC6304	KVRASVKKI---CEKCRVIRRRGRVMVICS-NPKHKQRQG
	YP007099165ChamaesiphonminutusPCC6605	KVRASVKKI---CEKCRVIRRRGRVMVICA-NPKHKQRQG
	YP007062761SynechococcusspPCC6312	KVRASVRKI---CEKCRVIRRRGRVMVICT-NPKHKQRQG
	YP007117919OscillatorianigroviridisPCC7112	KVRASVKKI---CEKCRVIRRRGRVMVICT-NPKHKQRQG
	YP001228392SynechococcusspRCC307	KVRASVKRM---CDKCRVIRRHGRVMVICA-NPKHKQRQG
	WP010311631SynechococcusspCB0101	KVRASVKKM---CDKCRVIRRHGRVMVICA-NPKHKQRQG
	YP007134524StanieriacyanosphaeraPCC7437	KVRPSVKKM---CEKCRVIRRRGRVMVICN-NPKHKQRQG
	YP002378973CyanothecespPCC7424	KVRPSVKKM---CEKCRVIRRRGRVMVICS-NPKHKQRQG
	YP007082262PleurocapsaspPCC7327	KVRASVKKM---CEKCRVIRRRGRVMVICT-NPKHKQRQG
	WP007099869SynechococcusspRS9916	KVRASVKKM---CEKCRVIRRHGRVMVICA-NPKHKQRQG
	WP007100636SynechococcusspRS9917	KVRASVKKM---CEKCRVIRRHGRVMVICT-NPKHKQRQG
	YP729647SynechococcusspCC9311	KVRASVKKM---CEKCRVIRRHGRVMVICP-NPKHKQRQG
	YP001018323ProchlorococcusmarinusstrMIT9303	KVRASVKKM---CEKCRVIRRHGRVMVICS-NPKHKQRQG
	YP002370490CyanothecespPCC8801	KVRASVKKM---CEKCRVIRRRGRVMVICS-NPKHKQRQG
	NP898178SynechococcusspWH8102	KVRASVKKM---CDKCRVIRRHGRVMVICT-NPKHKQRQG
	NP440648SynechocystisspPCC6803	KVRASVKKM---CDKCRVIRRRGRVMVICSANPKHKQRQG
	WP006515920LeptolyngbyaspPCC7375	KVRASVKKM---CDKCRVIRRRGRVMVICS-NPKHKQRQG
	YP001224137SynechococcusspWH7803	KVRASVKKM---CDKCRVIRRHGRVMVICE-NPKHKQRQG
	YP007073399LeptolyngbyaspPCC7376	KVRASVKKM---CDKCRVIRRRGRVMVICE-NPKHKQRQG
	GI339433900	RVVSSFGNQKYRSRDCQVVKRHRRMYLRSKLRPRFKLRQG
	AEJ72988Karlodiniumveneficum	RVVSSFGNQKYRSRDCQVVKRHRRMYLRSKLRPRFKLRQG
	YP007020208CandidatusEndolissoclinumfaulkneriL2	RVVSSLKTLKSRHKACRIVRRKRRLYVINKSKPRFKARQG
	NC_020371_Pavlova_lutheri_H907_p060	KVVNSIGSLKNRSKDCQVVRRRGKIYLICKSNPRLKVRQG
	YP007476271Pavlovalutheri	KVVNSIGSLKNRSKDCQVVRRRGKIYLICKSNPRLKVRQG
	KJ201909_Chrysochromulina_tobin	KVVSSIGSLKTRSKDCKVVKRRGRIYVICKTDPRLKVRQG
	NC_007288_Emiliania_huxleyi_EmhuCp109	KVVSSIGSLKKRSKDCQVVKRRGRIYLICKSDPRLKVRQG
	YP277417Emilianiahuxleyi	KVVSSIGSLKKRSKDCQVVKRRGRIYLICKSDPRLKVRQG
	GI340008141	KVVSSIGNLKNRSKDCQVVKRRGRIYLICKSDPRLKVRQG
	NC_021637_Phaeocystis_globosa_M912_p070	KVVSSIGNLKNRSKDCQVVKRRGRIYLICKSDPRLKVRQG
	YP005088669Phaeocystisantarctica	KVVSSIGNLKNRSKDCQVVKRRGRIYLICKSDPRLKVRQG
	NC_013703_Cryptomonas_paramecium_CRPAC_p052	KVVSSIGNLKHRSKDCQIVRRRGRLYVISKSDPRLKVRQG
	YP003359268Cryptomonasparamecium	KVVSSIGNLKHRSKDCQIVRRRGRLYVISKSDPRLKVRQG
	ABC94523Chroomonasmesostigmatica	KVVSSIGTLKNRSKDCQIVKRRGRTYVICKSDPRLKVRQG
	ABC94526Cryptomonastetrapyrenoidosa	KVVSSIGSLKNRSKDCQVVRRRGRLYVISKTDPRLKVRQG
	ABC94520Hanusiaphi	KVVSSIGSLKNRSKDCQIVKRRGRIYVICKTDPRLKVRQG
	NC_000926_Guillardia_theta_GuthCp128	KVVSSIGSLKNRSKDCQIVKRRGRIYVICKTDPRLKVRQG
	NP050787Guillardiatheta	KVVSSIGSLKNRSKDCQIVKRRGRIYVICKTDPRLKVRQG
	NC_009573_Rhodomonas_salina_RhsaCp129	KVVSSIGSLKNRSKDCQVVKRRGRLYVICKSDPRLKVRQG
	YP001293598Rhodomonassalina	KVVSSIGSLKNRSKDCQVVKRRGRLYVICKSDPRLKVRQG
	YP004821873HaemophilusparainfluenzaeT3T1	KVLSSLKSAKNR-PGCKIVRRHGVVYVISKTNPRFKARQG
	YP005476293SpirochaetaafricanaDSM8902	KVVRSLKSAKKRHKDCQVIRRHGKVYVICKSNPRMKARQK
	WP004140563Cardiobacteriumhominis	KVLSSLKSAKNRSRDCQVVRRRGKLFVICKSDKRLKARQR
	NP252290PseudomonasaeruETC	KVLASLKQAKLRHRDCQVVKRRGRLYVICKSNPRFKCVQG
	WP009619020PseudomonasspM1	KVLASLKKAKLRHRDCQVVKRRGRLYVICKSNPRFKCVQG
	YP004359910BurkholderiagladioliBSR3	QVLSSLKEAKKRDRSCQVVRRRGRIYVICKTNPRFKARQG
	WP005673278Lautropiamirabilis	QVLSSLKEAKKRARDCQVVRRRGRIYIICKSNPRFKARQG
	YP008029944AchromobacterxylosoxidansNH447841996	KVLSSLKDAKTRHRDCQVVKRRGRIYVICKSNPRFKARQG
	YP260906PseudomonasprotegensPf5	KVLSSLKEAKNRHRDCQIVKRRGRIYVICKSNPRFKARQG
	WP020297337PseudomonasspCF161	KVLSSLKEAKNRHRDCQIVKRRGRIYVICKSNPRFKARQG
	WP016969318Pseudomonastolaasii	KVLSSLKEAKNRHRDCQIVKRRGRIYVICKSNPRFKARQG
	WP019816741PseudomonasspCFT9	KVLSSLKEAKNRHRDCQIVMRRGRIYVICKSNPKFKARQG
	WP017255737Pseudomonastolaasii	KVLSSLKEAKNRHRDCQIVKRRGRIYVICKSNPKFKARQG
	WP004335783Thaueralinaloolentis	QVLSSLKEAKNRHRDCQIVRRRGRIYVICKSNPRFKARQG
	YP004488509DelftiaspCs14	QVLSSLKEAKLRHRDCQVVRRRGRIYVICKSNPRFKARQG
	YP001564668DelftiaacidovoransSPH1	QVLSSLKEAKLRHRDCQVVRRRGRIYVICKSNPRFKARQG
	YP004156461VariovoraxparadoxusEPS	QVLSSLKEAKKRHRDCQVVTRRGRTYVICKSNPRFKARQG
	WP019654976Variovoraxparadoxus	QVLSSLKEAKKRHRDCQVVTRRGRTYVICKSNPRFKARQG
	WP021028544ComamonasspB9	QVLSSLKEAKKRHRDCQVVKRRGRIYVICKSNPRFKARQG
	YP007103297PseudanabaenaspPCC7367	KVMSSLKSAKTRHKDCKVVRRRGKLYVICKSNPKFKARQG
	YP007107522SynechococcusspPCC7502	KVLSSLKSAKTRHKDCKIVRRRGKVYVICKSNPKFKARQG
	WP019556205Thiomicrospiraarctica	KILSSLKSAKARHKDCQIVKRRGKVYVICKTNPKFKARQR
	YP004537203ThioalkalimicrobiumcyclicumALM1	KILSSLKSAKTRHKDCQVVRRRGKVYVICKTNPKFKARQR
	YP391539ThiomicrospiracrunogenaXCL2	KILSSLKSAKTRHKDCQVVRRRGKVYVINKTNPRFKARQR
	WP019896385Thiomicrospirahalophila	KILSSLKSAKKRHKDCQIVRRRGKVYVINKTNPRFKARQR
	YP003262021Halothiobacillusneapolitanusc2	KILSSLKSAKTRHKDCQIVRRRGKVYVINKTNPRFKARQR
	WP010154387SAR324clusterbacteriumJCVISCAAA005	KVLASLKSAKQRHKDCQVVRRRGKIFVICKSNPRFKARQK
	YP003376093XanthomonasalbilineansGPEPC73	KVLSSLKSAKARHRDCKVVRRRGKVFVINKTNPRFKARQR
	WP005925501Xanthomonasaxonopodis	KVLSSLKSAKTRHRDCKVVRRRGKVFVICKSNPRFKARQR
	NP637552XanthomonascampestrispvcampestrisstrATCC33913	KVLSSLKSAKTRHRDCKVVRRRGKVFVICKSNPRFKARQR
	WP017355593Stenotrophomonasmaltophilia	KVLSSLKSAKSRHRDCKVVRRRGKIFVICKSNPRFKARQR
	YP001971851StenotrophomonasmaltophiliaK279a	KVLSSLKSAKARHRDCKVVRRRGKIFVICKSNPRFKARQR
	NP299719Xylellafastidiosa9a5c	KVLSSLKSAKTRHRDCKVIRRRGKIFVICKSNPRFKARQR
	WP005328277Aeromonasmedia	KVLTSLKSAKSRHPDCRVVRRRGKLFVICKSNPRFKARQG
	WP005909330Aeromonasmolluscorum	KVLASLKSAKTRHPDCQLVRRRGKLFVICKSNPRFKARQG
	YP856441AeromonashydrophilasubsphydrophilaATCC7966	KVLSSLKSAKSRHPDCQIVRRRGKLFVICKSNPRFKARQR
	WP010674479Aeromonascaviae	KVLASLKSAKSRHPDCQIVRRRGKLFVICKSNPRFKARQG
	WP010589329Acinetobacterparvus	KVCSSLKSAKQRCSDCQIVKRHGKLYVICKSNPRFKARQG
	WP005183685AcinetobacterspANC4105	KVCSSLKSAKHRSPDCQIVKRRGKLFVICKSNPRFKARQG
	WP005231541Acinetobacter	KVCSSLKSAKRRSADCQIVKRRGKLFVICKSNPRFKARQG
	WP010590029AcinetobacterspNCTC7422	KVCSSLKSAKRRSSDCQIVKRRGKLFVICKSNPRFKARQG
	WP010588981Acinetobacterursingii	QVLSSLKSAKKRSPDCQIVRRRGKLYVICKSNPRFKARQG
	WP004986992Acinetobacterursingii	QVLSSLKSAKKRSPDCQIVRRRGKLYVICKSNPRFKARQG
	WP009118697Neisseriashayeganii	QVLSSLKSAKKRHRDCQIVRRKGKMYVICKSNPRFKARQR
	WP002641800Simonsiellamuelleri	QVLSSLKTAKSRHRDCQVVRRKGKVYVICKSNPRLKARQR
	WP003794208Kingellaoralis	QVLSSLKAAKNRHRDCQIVRRKGKVYVICKSNPRFKARQR
	WP009116002Neisseriawadsworthii	QVLSSLKAAKQRHRDCQVVRRRGKVYVICKSNPRFKARQR
	NP273979NeisseriameninETC	QVLSSLKTAKQRHRDCQIVRRRGKVYVICKSNPRFKARQR
	WP003789761Kingellakingae	QVLSSLKATKQRHRDCQIVRRRGKVYVICKSNPRFKARQR
	WP003785754Kingellakingae	QVLSSLKAAKQRHRDCQIVRRRGKVYVICKSNPRFKARQR
	WP003822751Eikenellacorrodens	QVLSSLKTAKTRHRDCQVVRRRGKVYVICKSNPRFKARQR
	WP007342718Neisseriabacilliformis	QVLSSLKTAKTRHRDCQIVRRRGKVYVICKSNPRFKARQR
	WP003781967Kingelladenitrificans	QVLSSLKAAKARHRDCQIVRRRGKVYVICKSNPRFKARQR
	WP009424886Neisseriasporaltaxon020	QVLSSLKTAKARHRDCQIVRRRGKVYVICKSNPRFKARQR
	YP002933575Edwardsiellaictaluri93146	KILSSLKTAKHRHPDCRIVRRRGRLYVICKSDPRFKARQR
	WP006232690Photobacteriumprofundum	KVVSSLKSAKLRHRDCQVIKRRGRVFVICKSNPRFKAVQG
	WP007111377Halomonasboliviensis	QVLSSLKSAKNRHPGCQVVKRRGRLYVICKANPRFKARQG
	WP009722305HalomonasspTD01	QVLSSLKSTKTRHPDCQVVKRRGRLYVICKTNPRFKARQG
	ERL53050HalomonasspBJGMMB45	QVLSSLKTARSRHPGCQVVKRRGRLYVICKDNPRFKARQG
	WP019952293Kushneriaaurantia	QVVSSLKSAKNRHKDCQVVKRRGRVYVICKSNPRFKAVQG
	WP009105198RhodopirellulaspSWK7	KVVSSIGALKYRHPDCQVVKRRGRIYVICKSNPKFKVRQG
	WP008678077Rhodopirellulasallentina	---------KYRHPDCQVVKRRGRIYVICKSNPKFKVRQG
	NP867246RhodopirellulabalticaSH1	KVVSSIGALKYRHPDCQVVKRRGRIYVICKSNPKFKVRQG
	WP008690612Rhodopirellulamaiorica	KVVSSIGALKYRHPDCQVVKRRGRIYVICKSNPKFKVRQG
	WP001329485Escherichiacoli	KVLNSLRTAKERHPDCQIVKRKGRLYVICKSNPRFKVVQG
	WP007022617Neptuniibactercaesariensis	QVLSSLKTAKERHPDCQVVKRRGRLYVICKSNPRFKARQG
	WP010323113Marinobacteriumstanieri	QVLSSLKTAKQRHPDCQVVKRRGRYYVICKSNPRFKARQG
	YP006294398MethylophagaspJAM7	QVLNSLKTAKKRHRDCQVVKRRGRLYVICKSNPRFKARQG
	YP007548768BibersteiniatrehalosiUSDAARSUSMARC192	QVLNSLKSAKSRHPDCKIVRRKGKLYVICKTNPRFKARQG
	WP005820685Actinobacillusminor	KILNSLKSAKTRHQDCKVVRRKGKLYVICKSNPRFKARQR
	YP002476256HaemophilusparasuisSH0165	KILNSLKSAKSRHPDCQVVRRKGKLYVICKTNPRFKARQR
	WP021119312Haemophilusparasuis	KILNSLKSAKSRHPDCQVVRRKGKLYVICKTNPRFKARQC
	NP874259Haemophilusducreyi35000HP	KILNSLKTAKSRHPDCQIVRRKGKLYVICKTNPRFKARQR
	WP018652837Actinobacilluscapsulatus	KILNSLKTAKTRHPDCQVVRRKGKLYVICKSNPRFKARQR
	YP001054509Actinobacilluspleuropneumoniaeserovar5bstrL20	KILNSLKTAKTRHPDCQIVRRKGKLYVICKSNPRFKARQR
	YP006318936ShimwelliablattaeDSM4481eqNBRC105725	QVLNSLKSAKQRHRDCQLVRRKGRLYVICKSNPRFKAVQG
	WP007373577Kosakoniaradicincitans	QVLNSLRSAKQRHPDCQIVRRKGRLYVICKSNPRFKAVQG
	WP016537667Cedeceadavisae	QVLNSLRSAKQRHPDCQIVRRKGRLYVICKTNPRFKAVQG
	WP007848013Cronobactersakazakii	QVLNSLRSAKARHPDCQIVRRKGRLYVICKTNPRFKAVQG
	YP001438879CronobactersakazakiiATCCBAA894	QVLNSLRSAKARHPDCQIVRRKGRLYVICKTNPRFKAVQG
	YP003209428Cronobacterturicensisz3032	QVLNSLRSAKARHPDCQIVRRKGRLYVICKTNPRFKAVQG
	WP007767176Cronobacterturicensis	QVLNSLRSAKARHPDCQIVRRKGRLYVICKTNPRFKAVQG
	WP021024094Salinivibriocosticola	KVLNSLKSARQRHPDCQVVRRRGRMFVICKTNPRFKAVQG
	WP009835815MarinomonasspMED121	KVLSSLKSAKKRHPDCQVVKRRGRTFVICKSNPRFKAVQG
	WP009113998BrenneriaspEniD312	QVLSSLRSAKNRHKDCIVVRRRGRIYVICKTNPRFNAVQG
	YP003332640DickeyadadantiiEch586	QVLSSLRSAKTRHKDCIVVKRRGRVYVICKTNPRFNVVQG
	YP003005351DickeyazeaeEch1591	QVLSSLRSAKTRHKDCIVVKRRGRVYVICKTNPRFNAVQG
	YP003627628MoraxellacatarrhalisRH4	QVLSSLKSAKNRHEDCQIVRRRGRTFVICKSNPRFKAVQG
	WP010559268Pseudoalteromonasspongiae	QVLSSLKSAKKRHPDCQIVKRRGRLFVICKSNPRFKAVQG
	YP004313458MarinomonasmediterraneaMMB1	QVLSSLKSAKKRHKDCQVVKRRGRVFVICKSNPRFKAVQG
	WP009501560Moraxellamacacae	QVLSSLKSAKNRHEDCQIVRRRGRVFVICKSNPRFKAVQG
	WP019520892Moraxellaboevrei	QVLSSLKSAKKRHEDCQIVRRRGRVFVICKSNPRFKAVQG
	YP002262393AliivibriosalmonicidaLFI1238	KVLSSLKSAKSRHKDCQIVKRKGRVFVICKTNPRFKAVQG
	WP009639085SerratiaspM24T3	QVLSSLKSAKNRHPDCRIVKRKGRLYVICKSNPRFKAVQG
	YP007639326PsychromonasspCNPT3	KVLSSLKSAKKRHPDCQIVKRRGRVYVICKANPRFKAVQG
	WP006030112MoritellaspPE36	KVLSSLKSAKQRHPDCQIVKRRGRVYVICKANPRFKAVQG
	NP230526VibriocholeraeO1biovarElTorstrN16961	KVLSSLKSAKNRHPDCQIVKRRGRLYVICKSNPRFKAVQR
	YP004566834Vibrioanguillarum775	KVLSSLKSAKSRHPDCQIVKRRGRLYVICKTNPRFKAVQR
	WP017056291Vibriokanaloae	KVVKSLKSAKSRHPDCQVVKRRGRLYVICKSNPRFKAVQK
	WP004417330Vibrioorientalis	KVVKSLRSAKKRHPDCQIVKRRGRLYVICKTNPRFKAVQK
	WP004744821Vibrio	KVVKSLKSAKNRHPDCQIVKRRGRLYVICKTNPRFKAVQK
	WP005529375Vibriocampbellii	KVVKSLKSAKGRHPDCQIVKRRGRLYVICKTNPRFKAVQK
	WP004738564Vibriosplendidus	KVVKSLKSAKSRHPDCQIVKRRGRLFVICKTNPRFKAVQK
	YP001446424VibriocampbelliiATCCBAA1116	KVVKSLKSAKSRHPDCQIVKRRGRLYVICKTNPRFKAVQK
	YP002891525TolumonasauensisDSM9187	KVLSSLKSAKTRHPDCQIVKRRGRVFVICKTNPRFKARQG
	WP004401614Vibrionigripulchritudo	KVLSSLKSAKQRHPDCQIVKRRGRVYVICKTNPRFKAVQG
	WP017053342VibriogenomospF6	KVLNSLKSAKKRSPDCQIVKRKGRIYVICKSNPRFKAVQG
	WP017800962Erwiniatoletana	QVLSSLASAKKRHKDCIVVRRKGRIYVICKSNPRFKAVQG
	WP016191637Erwiniatracheiphila	QVLSSLASAKKRHKDCKVVRRHGRIYVICKSNPRFKAVQG
	YP003740418ErwiniabillinWP013201062Erwiniabillingiae	QVLSSLASAKKRHKDCKVVRRHGRVYVICKSNPRFKAVQG
	YP005803569ErwiniapyrifoliaeDSM12163	QVLSSLASAKKRHKDCKVVRRHGRIFVICKSNPRFKAVQG
	YP003530364ErwiniaamylovoraCFBP1430	QVLSSLASAKKRHKDCKVVRRHGRVFVICKSNPRFKAVQG
	YP002649588ErwiniapyrifoliaeEp196	QVLSSLASAKKRHKDCKVVRRHGRIFVICKSNPRFKAVQG
	WP004718738Yersiniaruckeri	QVLSSLRSAKKRHPDCKIVRRHGRIFVICKTNPRFKAVQG
	NP992184YersiniapestisbiovarMicrotusstr91001	QVLSSLRSAKNRHPDCKIVRRRGRVYVICKSNPRFKAVQG
	ABD84301Yersiniaentomophaga	QVLSSLRSAKNRHPDCKIVRRHGRVFVICKSNPRFKAVQG
	WP007470239PhotobacteriumspAK15	QVLSSLKSAKSRHRDCQVVKRRGRLYVICKSNPRFKAVQG
	WP017012003Enterovibriocalviensis	QVLSSLKSAKKRSKDCQIVKRRGRIYVICKSNPRFKAVQG
	WP005365863Photobacteriumangustum	QVLSSLKSAKKRSKDCQVVKRRGRLYVICKSNPRFKAVQG
	WP002542461GrimontiaspAK16	QVLSSLKSAKNRSKDCQVVKRRGRLYVICKSNPRFKAVQG
	WP008989616Photobacteriumleiognathi	QVLSSLKSAKQRSKDCQVVKRRGRLYVICKSNPRFKAVQG
	gi531075485dbjGAD31762Photobacteriumleiognathilrivu41	QVLSSLKSAKQRSKDCQVVKRRGRLYVICKSNPRFKAVQG
	YP003710365XenorhabdusnematophilaATCC19061	QVLSSLKTAKQRHPDCKVVRRRGRLYVICKSNPRFKAVQG
	YP008399900ProteusmirabilisBB2000	QVLSSLKSAKLRHPDCKVVRRRGRLYVICKSNPRFKAVQG
	WP006535739Proteuspenneri	QVLSSLKSAKQRHPDCKVVRRRGRLYVICKSNPRFKAVQG
	WP006710075Serratiasymbiotica	KVLSSLRSAKNRHPDCKVVRRHGRIYVICKSNPRFKAVQG
	WP003850445Pantoea	KVLSSLRSAKNRHRDCKVVRRKGRVYVICKTNPRFKAVQG
	YP004114848PantoeaspAt9b	QVLSSLRSAKTRHKDCKVVRRKGRIYVICKTNPRFKAVQG
	WP010616859Plautiastalisymbiont	QVVSSLRSAKTRHKDCKVVRRKGRIYVICKTNPRFKAVQG
	WP007886922PantoeaspGM01	QVLSSLRSAKSRHKDCKVVRRKGRIYVICKTNPRFKAVQG
	WP008103894PantoeaspYR343	QVLSSLRSAKTRHKDCKVVRRKGRIYVICKTNPRFKAVQG
	WP006322277Serratiaplymuthica	QVLSSLRSAKNRHPDCKVVRRNGRIYVICKTNPRFKAVQG
	YP001477356Serratiaproteamaculans568	QVLSSLRSAKNRHPDCKVVRRKGRIYVICKTNPRFKAVQG
	YP007343562SerratiamarcescensFYP007404886SerratiamarcescensWW4	QVLSSLRSAKNRHPDCKVVRRRGRIYVICKSNPRFKAVQG
	YP004214043RahnellaspY9602	QVLSSLRSAKNRHPDCRVVRRKGRVYVICKSNPRFKAVQG
	WP004954542Serratiaodorifera	QVLSSLRSAKNRHPDCRVVRRKGRIYVICKSNPRFKAVQG
	YP003930063PantoeavagansC91	QVLSSLRSAKNRHRDCRVVRRKGRIYVICKTNPRFKAVQG
	WP010255896Pantoea	QVLSSLRSAKNRHRDCKVVRRKGRIYVICKSNPRFKAVQG
	YP005196708PantoeaananatisLMG5342	QVLSSLRSAKNRHRDCKVVRRKGRIYIICKTNPRFKAVQG
	YP003519314PantoeaananatisLMG20103	QVLSSLRSAKNRHRDCKVVRRKGRIYIICKTNPRFKAVQG
	WP006070348Vibrioshilonii	KVLSSLKSAKQRHHDCQVVKRRGRIYVICKSNPRFKAVQG
	WP008913672Providenciaburhodogranariea	KVLSSLKTAKLRHPDCQVVRRHGRVYVICKTNPRFKAVQG
	WP004906260Providenciarettgeri	KVLSSLKTAKTRHPDCQIVRRRGRVYVICKTNPRFKAVQG
	WP006660624Providencia	KVLSSLKTAKQRHPDCQVVRRRGRIYVICKTNPRFKAVQG
	YP005446435PhycisphaeramikurensisNBRC102666	KVVSSIGKLKSRSEDCQIVRRRGRVYVICKSNPKFKARQG
	YP006758313alphaproteobacteriumHIMB59	KIKSSLKSAKTRDKNNQLVRRKGRLYVINKTNPRMKARQG
	WP007670608alphaproteobacteriumBAL199	RVANSLKTLKKRHKDCRIIRRKGRVFVINKTNPRFKARQG
	gi524688723embCDD93074AkkermansiaspCAG344	KVLSSLASMKRRHADCQIVKRKGTLYVICKSNPKFKARQG
	gi524405583embCDB56302AkkermansiamuciniphilaCAG154	KVLSSLASMKRRHADCQIVKRKGTLYVICKSNPKFKARQG
	YP001878142AkkermansiamuciniphilaATCCBAA835	KVLSSLASMKRRHADCQIVKRKGTLYVICKSNPKFKARQG
	WP018970690Rubritaleamarina	KVLSSLASMKRRHEDCQVVKRKGTLYVICKTNPKFKARQG
	WP019111152VerrucomicrobiabacteriumSCGCAAA164M04	KVLSSLASAKRRHADCQVVKRKGTLYVINKTNPRFKARQG
	YP001248340OrientiatsutsugamushistrBoryong	KVVSSLKSLKNRDKSCQVVKRRGKIFVINKKNKKFKARQG
	YP004884899RickettsiajaponicaYH	KVVSSLKSLKKRDKDCQVVKRRGKIFVINKKNKRFKAKQG
	WP017442848Rickettsiajaponica	KVVSSLKSLKKRDKDCQIIKRRGKIFVINKKNKRFKAKQG
	NP220836RickettsiaprowazekiistrMadridE	KVVSSLKSLKKRDKDCQIVKRRGKIFVINKKNKRFRAKQG
	YP005391203RickettsiamontanensisstrOSU85930	KVVSSLKSLKKRDKDCQIVKRRSKIFVINKKNKRFKAKQG
	YP001499458RickettsiamassiliaeMTU5	KVVSSLKSLKKRDKDCQIVQRRGKIFVINKKNKRFKAKQG
	NP360319RickettsiaconoriistrMalish7	KVVSSLKSLKKRDKDCQIVKRRGKIFVINKKNKRFKAKQG
	YP004866181MicavibrioaeruETC	KVVNSLKTLKSRDRNCKMVRRRGRVYIINKKNPRMKVRQG
	WP010300349CandidatusOdyssellathessalonicensis	KIANSIKTLKERHKGCKVVRRRGRTYVINKQNPRFKARQG
	YP003549634CoraliomargaritaakajimensisDSM45221	KVASSLKTLKNRHPDCQVVRRKGRVYVICKSNPRFKARQG
	ADI21689unculturedVerrucomicrobialesbacteriumHF013014P10	KVVSSIKTLKNRHPDCKVVRRRGRLYVICKSNPRFKARQG
	ADI21884unculturedverrucomicrobiumHF013025O04	KVVSSIKTLKNRHPDCKVVRRRGRLYVINKTNPRFKARQG
	ADI21583unculturedverrucomicrobiumHF007035E03	KVASSIKTLKNRHPDCKVVRRRGRLYVINKTNPRFKARQG
	WP017972187alphaproteobacteriumSCGCAAA280B11	KVVSSLKSLKKRDINCKVVRRRGKVYVINKKNPKFKARQG
	WP018207685alphaproteobacteriumSCGCAAA024N17	KVVSSLKSLKKRDINCKVVRRRGKLYVINKKKPKFKARQG
	WP017969707unclassifiedAlphaproteobacteria	KVVSSLKSLKKRDINCKVVRRRGKLYVINKKNPKFKARQG
	WP009604061SAR116clusteralphaproteobacteriumHIMB100	KVASSLKTLKSRDRNCQVVRRRGRLYVINKKNPRFKARQG
	WP020054424alphaproteobacteriumSCGCAAA015N04	KVVSSLKTLKVRDRNSQIVKRRGRLYVINKRNPRFKARQG
	YP002298354RhodospirillumcentenumSW	KVVNSLKSMKTRHKACRVIRRRGRVYVINKLNPRFKARQG
	YP003447678AzospirillumspB510	KIVNSLKSMKTRHKACRVIRRKGRVYVINKQNPRFKARQG
	YP001820507OpitutusterraePB901	KVVSSIKSAKKRHPACQVVRRRGKIYVINKVEPRYKARQG
	WP007360011unclassifiedOpitutaceae	KVVSSIKSAKKRHPDCQVVRRKGRIYVINKTDPRYKARQG
	WP019172358Pseudaminobactersalicylatoxidans	KIKNSLKALKARHRDCQLVRRKGRVYLINKTAPRFKARQG
	NP698730Brucellasuis1330	KIKNSLKALKARHRDCQLVRRKGRVYIINKTAPRFKARQG
	WP006641281Brucellapinnipedialis	KIKNSLKALKARHRDCQLVRRKGRVYIINKTAPRFKARQG
	NP539211Brucellamelitensisbv1str16M	KIKNSLKALKARHRDCQLVRRKGRVYIINKTAPRFKARQG
	WP006467766Ochrobactrum	KIKNSLKALKARHRDCQLVRRKGRVYIINKTAPRYKARQG
	WP018429929Hoefleasp108	KIKNSLKALKGRHRDCQLVRRKGRIYIINKTAPRYKARQG
	YP001369714OchrobactrumanthropiATCC49188	KIKNSLKALKGRHRDCQLVRRKGRVYIINKTAPRYKARQG
	WP007306987Crocosphaerawatsonii	KVLSSLRSAKTRHRDCQVIRRKGRTYVICKSDPRFKAVQG
	gi543526177embCCQ55851CrocosphaerawatsoniiWH0005	KVLSSLRSAKTRHRDCQVIRRKGRTYVICKSDPRFKAVQG
	WP008945896Oceanibaculumindicum	KIVNSLKSIKQRDKNCRIVRRRGRLYVINKKNPRFKARQG
	WP017666014PorphyrobacterspAAP82	KIVNSLKSLKGRHRDNRVIRRRGRTYVINKTDRRFKARQG
	WP017668774SandarakinorhabdusspAAP62	KIRNSLKSLKGRHRDCQVVRRRGRTYVINKTNRRFKARQG
	WP010235965Citromicrobiumbathyomarinum	KIRNSLKSLKNRHRDNRVIRRRGRTYVINKTNKRMKARQG
	WP008600689alphaproteobacteriumJLT2015	KVRNSIKSLKNRHRDCRVIRRRGRVYVINKTNRRFKARQG
	YP459074ErythrobacterlitoralisHTCC2594	KVRNSLKSLKNRHRDCRVIRRRGRTYVINKTNRRFKARQG
	WP006833921ErythrobacterspSD21	KIRNSLKSLKSRHRDCRVIRRRGRTYVINKTNRRFKARQG
	WP007165381ErythrobacterspNAP1	KIRNSLKSLKNRHRDCRVIRRRGRTYVINKTNRRFKARQG
	YP001682502CaulobacterspK31	KVRSSLKSLKSRHRDCKLVRRKGVVYIINKTDPRFKAKQG
	WP018061125Caulobacter	KVRSSLKSLKSRHRDCKMVRRKGVIYIINKTDPRFKAKQG
	NP422115CaulobactercrescentusCB15	KVRSSLKSLKGRHRDCKMVRRKGVIYIINKTDPRFKAKQG
	YP003061304HirschiabalticaATCC49814	KVRSSLKSLKNRHKDCKVVRRKGRVYVINKTDPRFKAKQG
	WP021698751Brevundimonasabyssalis	KVRSSLKSLKSRHRDCKIVRRKGRVYVINKTDPRFKARQG
	YP762023HyphomonasneptuniumATCC15444	KVRSSLKSLKSRHRDCKIVRRKGRVYVINKTDPRFKAKQG
	YP002131958PhenylobacteriumzucineumHLK1	KVRSSLKSLKTRHRDCKLVRRKGRVYVINKTDPRFKAKQG
	YP003819912BrevundimonassubvibrioidesATCC15264	KVRSSLKSLKTRHRDCKVVRRKGVVFVINKTDPRFKAKQG
	WP003165750Brevundimonasdiminuta	KVRSSLKSLKGRHRDCKIVRRKGVLYVINKTDPRFKAKQG
	YP004087362AsticcacaulisexcentricusCB48	KVRSSLKSLKTRHRDCKIVRRKGVVYVINKTDPRFKAKQG
	WP006274063Asticcacaulis	KVRSSLKSLKGRHRDCKIVRRKGVVYVINKTDPRFKAKQG
	YP757751MaricaulismarisMCS10	KVRSSIKSLKNRHRDCQVVKRRGRVYVINKTDPRFKARAG
	WP009801967OceanicaulisspHTCC2633	KVRSSLKSLKNRHRDCQVVRRRGKVYVINKTDPRFKARAG
	WP017931574Robiginitomaculumantarcticum	KVRSSLRSLKNRHRDCQVVRRKGRLYVINKTDPRFKARQG
	YP003853786ParvularculabermudensisHTCC2503	KVRSSLKSLKKRHADCQVVRRKGRVYVINKTQRRFKARQG
	YP354479Rhodobactersphaeroides24RhodobactersphaeroidesATCC17029	KVANSLRSLKLRHRDCQVVRRKGRVYVINKTQKRYKARQG
	WP008027359RhodobacterspSW2	KVKNSLRSLKLRHRDCQVVRRKGRVYVINKTQKRFKARQG
	YP003579540RhodobactercapsulatusSB1003	KVRNSLRSLKQRHRDCQIVRRKGRVYVINKTQKRFKARQG
	WP008035195RhodobacteralesbacteriumHTCC2255	KVKSSLRSLKARHRDCRVVRRKGRVYVINKTQPRFKARQG
	WP007426295Oceaniovalibusguishaninsula	KVRNSLRSLKTRHRDCQVVRRKGRVYVINKTQRRFKARQG
	YP008402999ParacoccusaminophilusJCM7686	KVRNSLRSLKTRHRDCQVVRRKGRIYVINKTNRRFKARQG
	YP913868ParacoccusdenitrificansPD1222	KVRNSLRSLKSRHRDCQVVRRKGRIYVINKTNPRFKARQG
	WP010392221ParacoccusspTRP	KVRNSLRSLKSRHRDCQIVRRKGRIYIINKTNPRFKARQG
	WP017998967ParacoccusspN5	KVRNSLRSLKSRHRDCQIVRRKGRIYVINKTNPRFKARQG
	WP018303436Wenxiniamarina	KVANSLRSLKQRHRDCRVVRRKGRIYVINKTQRRFKARQG
	YP003964752KetogulonicigeniumvulgareY25	KVANSLRSLKQRHRDCRIVRRKGRVYVINKTQRRFKARQG
	WP007792261Rhodobacteraceae	KVANSLRSLKKRHRDCRVVRRKGRVYVINKTQRRFKARQG
	WP008884645Rhodobacteraceae	KVANSLRSLKQRHRDCRVVRRKGRVYVINKTQRRFKARQG
	WP009828855Rhodobacteraceae	KVKNSLRSLKSRHRDCRIVRRKGRVYVINKTQPRFKARQG
	WP008205324Roseobacter	KVKNSLRSLKNRHRDCRIVRRKGRVYVINKTQPRFKARQG
	YP007701430Octadecabacterarcticus238	KVRNSLRSLKSRHRDCRVVRRKGRVYVINKTNPRFKARQG
	WP008282420Roseovarius	KVRNSLRSLKNRHRDCRVVRRKGRVYVINKTQPRFKARQG
	WP005850168Rhodobacteraceae	KVRNSLRSLKNRHRDCRVVRRKGRVYVINKTQRRFKARQG
	WP009825433SulfitobacterspNAS14SulfitobacterspNAS141	KVRNSLRSLKNRHRDCRVVRRKGRVYVINKTQRRFKARQG
	WP005859170Sagittulastellata	KVANSLRSLKNRHRDCRVVRRKGRVYVINKTQRKFKARQG
	YP511939JannaschiaspCCS1	KVKNSLRSLKNRHRDCRVVRRKGRVYVINKTQRRFKARQG
	WP008755722RhodobacteraceaebacteriumKLH11	KVKNSLRSLKNRHRDCRIVRRKGRVYVINKTQRKFKARQG
	YP612120RuegeriaspTM1040	KVKNSLRSLKNRHRDCRVVRRKGRVYVINKTQRKFKARQG
	WP018037337alphaproteobacteriumSCGCAB629F11	KIRCSLKSAKSRDKNCKIVRRKGRIYVINKKNPRMKVRQG
	YP006374073TistrellamobilisKA081020065	KVINSLKSAKKRDKNCRVVRRKGRVYIINKSNPRMKCRQG
	gi524404858embCDB52777AzospirillumspCAG239	KIYSSLKSKKVRDKDCKIVRRKGRVYVINKKNPKLKARQG
	gi524157597embCCZ31052ProteobacteriabacteriumCAG495	KVYSSLKTKKIRDKDCKVVRRKGRVYVINKKNPKLKARQG
	gi524388818embCDB40854AzospirillumspCAG260	KVYSSLKSKKVRDKDCKVVRRKGRVYVINKKNPKLKARQG
	gi524148570embCCZ22578AcetobacterspCAG977	KVRNSLKSAKLRDKDCKVVRRKGRVYVINKKNPRMKARQG
	WP010264484Anaplasmamarginale	KVMGSLKSAKSRDRDCKIVRRKGRIYVINKKKPRFKARQG
	YP180260EhrlichiaruminantiumstrWelgevonden	KVIGSLKSAKIRDKDCRVVRRKGRIYVINKKNPRFKARQG
	YP197284EhrlichiaruminantiumstrWelgevonden	KVIGSLKSAKIRDKDCRVVRRKGRIYVINKKNPRFKARQG
	YP303025EhrlichiacanisstrJake	KVIGSLKSAKVRDKDCRIVRRKGRIYVINKKNPRFKARQG
	YP507465EhrlichiachaffeensisstrArkansas	KVIGSLKSAKVRDKDCRVVRRKGRIYVINKKNPRFKARQG
	;
END;
