# Supplementary material for: The mitochondrial and chloroplast genomes of the haptophyte Chrysochromulina tobin contain unique repeat structures and gene profiles
Source: BMC Genomics. 2014 Jul 17;15:604. doi: 10.1186/1471-2164-15-604 (PMC4226036; doi:10.1186/1471-2164-15-604)
Supplement: Supplementary file 8 — Additional file 8: Bayesian RPL36 phylogenetic tree with reduced dataset (Figure 7 ); open in Mesquite. (ZIP 6 KB) [file 12864_2014_7065_MOESM8_ESM.zip › 1392539594125868_add8.nex]

#NEXUS

BEGIN TAXA;
	TITLE Reduced taxa set;
	DIMENSIONS NTAX=84;
	TAXLABELS
		'Cyanidium caldarium (Q9TLU9)' 'Cyanidioschyzon merolae (Q85FU5)' 'Gracilaria tenuistipitata var. liui (Q6B8X1)' 'Vaucheria litorea (YP_002327515)' 'Desmarestia sp. (KJ201910)' 'Calliarthron tuberculosum (YP_007878211)' 'Aerococcus viridans (WP_004262605)' 'Lactobacillus salivarius (YP_536299)' 'Fucus vesiculosus (YP_005090137)' 'Cyanothece sp. (YP_002370490)' 'Prochlorococcus marinus (YP_001018323)' 'Palmaria palmata (Yoon et al. unpub.)' 'Paulinella chromatophora (YP_002049217)' 'Synechococcus sp. (NP_898178)' 'Saccharina japonica (AFC40162)' 'Nereocystis luetkeana (KJ201911)' 'Ectocarpus siliculosus (YP_003289187)' 'Chattonella subsalsa (KJ201912)' 'Heterosigma akashiwo (YP_001936429)' 'Gelidium vagum (Yoon et al. unpub.)' 'Gelidium elegans (Yoon et al. unpub.)' 'Sporolithon durum (Yoon et al. unpub.)' 'Hildenbrandia prototypus (Yoon et al. unpub.)' 'Pyropia yezoensis (Q1XDJ2)' 'Porphyra purpurea (P51296)' 'Porphyra umbilicalis (AFC39965)' 'Pyropia haitanensis (YP_007947825)' 'Grateloupia taiwanensis (YP_008144834)' 'Grateloupia angusta (Yoon et al. unpub.)' 'Chondrus crispus (YP_007627370)' 'Ahnfeltia plicata (Yoon et al. unpub.)' 'Fistulifera sp. (YP_004376615)' 'Synura petersenii (KJ201913)' 'Anaerococcus prevotii (YP_003153293)' 'Clostridium sp. (CDC80392)' 'Catenibacterium mitsuokai (WP_006505646)' 'Coprobacillus sp. (CCZ22822)' 'Bolidomonas pacifica (KJ201914)' 'Pinguiococcus pyrenoidosus (KJ201915)' 'Odontella sinensis (NP_043598)' 'Thalassiosira oceanica (YP_004072640)' 'Synedra acus (KJ201916)' 'Phaeodactylum tricornutum (YP_874472)' 'Thalassiosira pseudonana (YP_874603)' 'Apedinella radians (KJ201917)' 'Botrydium cytosum (KJ201918)' 'Tribonema aequale (KJ201919)' 'Aureoumbra lagunensis (YP_003002062)' 'Aureococcus anophagefferens (YP_003002062)' 'Pelagomonas calceolata (KJ201920)' 'Nannochloropsis gaditana (AFZ64326)' 'Nannochloropsis salina (YP_008519774)' 'Nannochloropsis oculata (YP_008519648)' 'Nannochloropsis oceanica (YP_008520021)' 'Karlodinium veneficum (AEJ72988)' 'Candidatus Odyssella thessalonicensis (WP_010300349)' 'Oceanibaculum indicum (WP_008945896)' 'Opitutus terrae (YP_001820507)' 'Rhodopirellula sp. (WP_009105198)' 'Rhodopirellula sallentina (WP_008678077)' 'Rhodopirellula baltica (NP_867246)' 'Rhodopirellula maiorica (WP_008690612)' 'Phycisphaera mikurensis (YP_005446435)' 'Pavlova lutheri (YP_007476271)' 'Chrysochromulina tobin (KJ201909)' 'Emiliania huxleyi (YP_277417)' 'Phaeocystis antarctica (YP_005088669)' 'Phaeocystis globosa (AGO44906)' 'Cryptomonas paramecium (YP_003359268)' 'Chroomonas mesostigmatica (ABC94523)' 'Cryptomonas tetrapyrenoidosa (ABC94526)' 'Guillardia theta (NP_050787)' 'Hanusia phi (ABC94520)' 'Rhodomonas salina (YP_001293598)' 'Spirochaeta africana (YP_005476293)' 'Azospirillum sp. (CDB40854)' 'Haemophilus parasuis (WP_021119312)' 'Vibrio campbellii (YP_001446424)' 'Erwinia tracheiphila (WP_016191637)' 'Pseudanabaena sp. (YP_007103297)' 'Synechococcus sp. (YP_007107522)' 'Pseudomonas protegens (YP_260906)' 'Neisseria wadsworthii (WP_009116002)' 'Xanthomonas albilineans (YP_003376093)' 
	;

END;


BEGIN TREES;
	Title 'Bayesian RPL36 Tree with Bootstraps Added';
	LINK Taxa = Reduced taxa set;
	TRANSLATE
		1 'Cyanidium caldarium (Q9TLU9)',
		2 'Cyanidioschyzon merolae (Q85FU5)',
		3 'Gracilaria tenuistipitata var. liui (Q6B8X1)',
		4 'Vaucheria litorea (YP_002327515)',
		5 'Desmarestia sp. (KJ201910)',
		6 'Calliarthron tuberculosum (YP_007878211)',
		7 'Aerococcus viridans (WP_004262605)',
		8 'Lactobacillus salivarius (YP_536299)',
		9 'Fucus vesiculosus (YP_005090137)',
		10 'Cyanothece sp. (YP_002370490)',
		11 'Prochlorococcus marinus (YP_001018323)',
		12 'Palmaria palmata (Yoon et al. unpub.)',
		13 'Paulinella chromatophora (YP_002049217)',
		14 'Synechococcus sp. (NP_898178)',
		15 'Saccharina japonica (AFC40162)',
		16 'Nereocystis luetkeana (KJ201911)',
		17 'Ectocarpus siliculosus (YP_003289187)',
		18 'Chattonella subsalsa (KJ201912)',
		19 'Heterosigma akashiwo (YP_001936429)',
		20 'Gelidium vagum (Yoon et al. unpub.)',
		21 'Gelidium elegans (Yoon et al. unpub.)',
		22 'Sporolithon durum (Yoon et al. unpub.)',
		23 'Hildenbrandia prototypus (Yoon et al. unpub.)',
		24 'Pyropia yezoensis (Q1XDJ2)',
		25 'Porphyra purpurea (P51296)',
		26 'Porphyra umbilicalis (AFC39965)',
		27 'Pyropia haitanensis (YP_007947825)',
		28 'Grateloupia taiwanensis (YP_008144834)',
		29 'Grateloupia angusta (Yoon et al. unpub.)',
		30 'Chondrus crispus (YP_007627370)',
		31 'Ahnfeltia plicata (Yoon et al. unpub.)',
		32 'Fistulifera sp. (YP_004376615)',
		33 'Synura petersenii (KJ201913)',
		34 'Anaerococcus prevotii (YP_003153293)',
		35 'Clostridium sp. (CDC80392)',
		36 'Catenibacterium mitsuokai (WP_006505646)',
		37 'Coprobacillus sp. (CCZ22822)',
		38 'Bolidomonas pacifica (KJ201914)',
		39 'Pinguiococcus pyrenoidosus (KJ201915)',
		40 'Odontella sinensis (NP_043598)',
		41 'Thalassiosira oceanica (YP_004072640)',
		42 'Synedra acus (KJ201916)',
		43 'Phaeodactylum tricornutum (YP_874472)',
		44 'Thalassiosira pseudonana (YP_874603)',
		45 'Apedinella radians (KJ201917)',
		46 'Botrydium cytosum (KJ201918)',
		47 'Tribonema aequale (KJ201919)',
		48 'Aureoumbra lagunensis (YP_003002062)',
		49 'Aureococcus anophagefferens (YP_003002062)',
		50 'Pelagomonas calceolata (KJ201920)',
		51 'Nannochloropsis gaditana (AFZ64326)',
		52 'Nannochloropsis salina (YP_008519774)',
		53 'Nannochloropsis oculata (YP_008519648)',
		54 'Nannochloropsis oceanica (YP_008520021)',
		55 'Karlodinium veneficum (AEJ72988)',
		56 'Candidatus Odyssella thessalonicensis (WP_010300349)',
		57 'Oceanibaculum indicum (WP_008945896)',
		58 'Opitutus terrae (YP_001820507)',
		59 'Rhodopirellula sp. (WP_009105198)',
		60 'Rhodopirellula sallentina (WP_008678077)',
		61 'Rhodopirellula baltica (NP_867246)',
		62 'Rhodopirellula maiorica (WP_008690612)',
		63 'Phycisphaera mikurensis (YP_005446435)',
		64 'Pavlova lutheri (YP_007476271)',
		65 'Chrysochromulina tobin (KJ201909)',
		66 'Emiliania huxleyi (YP_277417)',
		67 'Phaeocystis antarctica (YP_005088669)',
		68 'Phaeocystis globosa (AGO44906)',
		69 'Cryptomonas paramecium (YP_003359268)',
		70 'Chroomonas mesostigmatica (ABC94523)',
		71 'Cryptomonas tetrapyrenoidosa (ABC94526)',
		72 'Guillardia theta (NP_050787)',
		73 'Hanusia phi (ABC94520)',
		74 'Rhodomonas salina (YP_001293598)',
		75 'Spirochaeta africana (YP_005476293)',
		76 'Azospirillum sp. (CDB40854)',
		77 'Haemophilus parasuis (WP_021119312)',
		78 'Vibrio campbellii (YP_001446424)',
		79 'Erwinia tracheiphila (WP_016191637)',
		80 'Pseudanabaena sp. (YP_007103297)',
		81 'Synechococcus sp. (YP_007107522)',
		82 'Pseudomonas protegens (YP_260906)',
		83 'Neisseria wadsworthii (WP_009116002)',
		84 'Xanthomonas albilineans (YP_003376093)';
	TREE con_50_majrule = (1:0.4092250695661454,2:0.1964164807620357,((((3:0.3036966297333315,((18:0.026574356720774,19:0.05303674094328862)0.999:0.1393579129445002,20:0.05898689369543898,21:0.08450316629433662,22:0.1152940080334183,23:0.09720754895077924,24:0.02269589072961601,25:0.02265643437164075,26:0.02341978595233508,27:0.02356542997654626,(28:0.02382620285547789,29:0.02319021668831206)0.837:0.08554987539094162,30:0.03056989888518044,31:0.03214900859590305)0.514:0.09767325593405013)0.533:0.07897591753523614,12:0.05812883950265811)0.744:0.06448302092364959,(4:0.2925398483319932,(46:0.02357275771657409,47:0.023300385182074)0.747:0.0948512517080267,((51:0.02237203431282509,52:0.02156769297985684)0.967:0.08339100932115295,53:0.02414835386184917,54:0.04721266463647898)0.979:0.2024752342753972)0.653:0.1224114281682206,(((5:0.09596963517494499,9:0.1179870453070426)0.549:0.06336179276941399,(15:0.0237875515343255,16:0.02370451053900048)0.645:0.05093335088251651)0.678:0.08259935699244056,17:0.04581770042386141)0.904:0.1020921693522272,(6:0.1743380090079699,34:0.1010427523354407,35:0.05698057360951217)0.599:0.06095198484684848,(((7:0.1472374004435739,8:0.02873333382728517)0.943:0.1640718843792449,36:0.05415315830813856,37:0.05489168241778464)0.770:0.06076299363322387,38:0.0591948976989476)0.503:0.05500215340121975,10:0.04842580303003995,11:0.02470168485356151,13:0.09180536974369656,14:0.02405224098501888,32:0.1083574859433765,33:0.1744052062838606,39:0.1168598558378521,40:0.103594828305828,41:0.03885044186322952,42:0.02318918780480977,43:0.02274222940469866,44:0.0726077679426955,(((((55:0.5437301309752969,(67:0.01876009143206871,68:0.01912058643401673)0.543:0.03238721959220645)0.631:0.04402393805081796,64:0.1202344859701934,66:0.04507827132858686)0.542:0.04586329632269893,(65:0.08805927909078017,(72:0.01863245288999459,73:0.01918186696277708)0.664:0.0446269705709368)0.550:0.04721761614971852,((69:0.1063830045714213,71:0.04391900380088289)0.866:0.08462336483027569,74:0.02671459945981536)0.525:0.04506361176312437,70:0.09306249921453062)0.944:0.1171023446348187,(((56:0.2458571720359679,57:0.1919196488558556)0.638:0.1947561438570435,76:0.2700920617019515)0.540:0.13199225890089,58:0.2683852376921564,(75:0.2166652391754189,(77:0.1398501361699239,78:0.2285110283174786)0.908:0.1461192518533811,83:0.1157987143187214,84:0.1626724242569719)0.508:0.073323968019955,79:0.1916691011425017,(80:0.07614173181681666,81:0.04541304317902378)0.659:0.08188931128872645,82:0.1561276817633562)0.785:0.15150088205211,((59:0.02080888945338281,61:0.01981278636978015,62:0.02106274808510019)0.530:0.07472436791170954,60:0.2503998967880683)0.775:0.1275846837611205)0.547:0.1749045970887216,63:0.0896753551869123)1.000:0.6674365669867426)0.730:0.1044164335051355,45:0.1724976257512577,(48:0.09409752549659395,(49:0.06176153980858955,50:0.02425775152161359)0.932:0.0977373460009693)0.926:0.099533825353682)0.664:0.1413053684730411);

END;


Begin MESQUITE;
		MESQUITESCRIPTVERSION 2;
		TITLE AUTO;
		tell ProjectCoordinator;
		timeSaved 1392681628517;
		getEmployee #mesquite.minimal.ManageTaxa.ManageTaxa;
		tell It;
			setID 0 1478726048623494213;
		endTell;
		getWindow;
		tell It;
			suppress;
			setResourcesState false false 98;
			setPopoutState 400;
			setExplanationSize 0;
			setAnnotationSize 0;
			setFontIncAnnot 0;
			setFontIncExp 0;
			setSize 1285 1301;
			setLocation 745 42;
			setFont SanSerif;
			setFontSize 10;
			getToolPalette;
			tell It;
			endTell;
			desuppress;
		endTell;
		getEmployee  #mesquite.minimal.ManageTaxa.ManageTaxa;
		tell It;
			showTaxa #1478726048623494213 #mesquite.lists.TaxonList.TaxonList;
			tell It;
				setTaxa #1478726048623494213;
				getWindow;
				tell It;
					newAssistant  #mesquite.lists.DefaultTaxaOrder.DefaultTaxaOrder;
					newAssistant  #mesquite.lists.TaxonListCurrPartition.TaxonListCurrPartition;
					setExplanationSize 30;
					setAnnotationSize 20;
					setFontIncAnnot 0;
					setFontIncExp 0;
					setSize 1187 1234;
					setLocation 745 42;
					setFont SanSerif;
					setFontSize 10;
					getToolPalette;
					tell It;
					endTell;
				endTell;
				showWindow;
				getEmployee #mesquite.lists.ColorTaxon.ColorTaxon;
				tell It;
					setColor Red;
					removeColor off;
				endTell;
				getEmployee #mesquite.lists.TaxonListAnnotPanel.TaxonListAnnotPanel;
				tell It;
					togglePanel off;
				endTell;
			endTell;
		endTell;
		getEmployee  #mesquite.trees.BasicTreeWindowCoord.BasicTreeWindowCoord;
		tell It;
			makeTreeWindow #1478726048623494213  #mesquite.trees.BasicTreeWindowMaker.BasicTreeWindowMaker;
			tell It;
				suppressEPCResponse;
				setTreeSource  #mesquite.trees.StoredTrees.StoredTrees;
				tell It;
					setTreeBlock 1;
					toggleUseWeights off;
				endTell;
				setAssignedID 823.1392674740856.2279716472687896424;
				getTreeWindow;
				tell It;
					setExplanationSize 30;
					setAnnotationSize 20;
					setFontIncAnnot 0;
					setFontIncExp 0;
					setSize 1187 1234;
					setLocation 745 42;
					setFont SanSerif;
					setFontSize 10;
					getToolPalette;
					tell It;
						setTool mesquite.trees.BasicTreeWindowMaker.BasicTreeWindow.interchange;
					endTell;
					setActive;
					getTreeDrawCoordinator #mesquite.trees.BasicTreeDrawCoordinator.BasicTreeDrawCoordinator;
				tell It;
					suppress;
					setTreeDrawer  #mesquite.trees.SquareTree.SquareTree;
					tell It;
						setNodeLocs #mesquite.trees.NodeLocsStandard.NodeLocsStandard;
						tell It;
							branchLengthsToggle off;
							toggleScale on;
							toggleBroadScale off;
							toggleCenter on;
							toggleEven on;
						endTell;
						setEdgeWidth 6;
						orientRight;
						setCornerMode Right_Angle  50;
					endTell;
					setBackground White;
					setBranchColor Black;
					showNodeNumbers off;
					showBranchColors on;
					labelBranchLengths off;
					centerBrLenLabels on;
					showBrLensUnspecified on;
					showBrLenLabelsOnTerminals on;
					setBrLenLabelColor 0 0 255;
					setNumBrLenDecimals 6;
					desuppress;
					getEmployee #mesquite.trees.BasicDrawTaxonNames.BasicDrawTaxonNames;
					tell It;
						setColor Black;
						toggleColorPartition on;
						toggleShadePartition off;
						toggleShowFootnotes on;
						toggleNodeLabels on;
						toggleCenterNodeNames off;
						toggleShowNames on;
						namesAngle ?;
					endTell;
				endTell;
					setTreeNumber 1;
					setTree '((((70:0.09306249921453062,(74:0.02671459945981536,(69:0.1063830045714213,71:0.04391900380088289)''0.87/47'':0.08462336483027569)''0.53/29'':0.04506361176312437,((72:0.01863245288999459,73:0.01918186696277708)''0.66/81'':0.0446269705709368,65:0.08805927909078017)''0.55/34'':0.04721761614971852,(64:0.1202344859701934,66:0.04507827132858686,((67:0.01876009143206871,68:0.01912058643401673)''0.54/79'':0.03238721959220645,55:0.5437301309752969)''0.63/-'':0.04402393805081796)''0.54/-'':0.04586329632269893)''0.94/60'':0.1171023446348187,(58:0.2683852376921564,79:0.1916691011425017,82:0.1561276817633562,(75:0.2166652391754189,83:0.1157987143187214,84:0.1626724242569719,(77:0.1398501361699239,78:0.2285110283174786)''0.91/42'':0.1461192518533811)''0.51/11'':0.073323968019955,(76:0.2700920617019515,(56:0.2458571720359679,57:0.1919196488558556)''0.64/-'':0.1947561438570435)''0.54/31'':0.13199225890089,(80:0.07614173181681666,81:0.04541304317902378)''0.66/47'':0.08188931128872645)''0.79/38'':0.15150088205211,(60:0.2503998967880683,(59:0.02080888945338281,61:0.01981278636978015,62:0.02106274808510019)''0.53/76'':0.07472436791170954)''0.78/75'':0.1275846837611205)''0.55/36'':0.1749045970887216,63:0.0896753551869123)''1/100'':0.3337182834933713,(10:0.04842580303003995,11:0.02470168485356151,14:0.02405224098501888,13:0.09180536974369656,(35:0.05698057360951217,34:0.1010427523354407,6:0.1743380090079699)''0.60/23'':0.06095198484684848,(12:0.05812883950265811,(3:0.3036966297333315,((28:0.02382620285547789,29:0.02319021668831206)''0.84/86'':0.08554987539094162,21:0.08450316629433662,20:0.05898689369543898,30:0.03056989888518044,31:0.03214900859590305,23:0.09720754895077924,22:0.1152940080334183,25:0.02265643437164075,26:0.02341978595233508,24:0.02269589072961601,27:0.02356542997654626,(18:0.026574356720774,19:0.05303674094328862)''1/96'':0.1393579129445002)''0.51/14'':0.09767325593405013)''0.53/-'':0.07897591753523614)''0.74/15'':0.06448302092364959,((1:0.4092250695661454,2:0.1964164807620357)''0.66/34'':0.1413053684730411,45:0.1724976257512577,(48:0.09409752549659395,(49:0.06176153980858955,50:0.02425775152161359)''0.93/89'':0.0977373460009693)''0.93/65'':0.099533825353682)''0.73/17'':0.1044164335051355,(38:0.0591948976989476,(36:0.05415315830813856,37:0.05489168241778464,(7:0.1472374004435739,8:0.02873333382728517)''0.94/67'':0.1640718843792449)''0.77/19'':0.06076299363322387)''0.50/9'':0.05500215340121975,40:0.103594828305828,44:0.0726077679426955,41:0.03885044186322952,42:0.02318918780480977,32:0.1083574859433765,43:0.02274222940469866,39:0.1168598558378521,33:0.1744052062838606,((53:0.02414835386184917,54:0.04721266463647898,(51:0.02237203431282509,52:0.02156769297985684)''0.97/89'':0.08339100932115295)''0.98/84'':0.2024752342753972,(46:0.02357275771657409,47:0.023300385182074)''0.75/93'':0.0948512517080267,4:0.2925398483319932)''0.65/13'':0.1224114281682206,(17:0.04581770042386141,((5:0.09596963517494499,9:0.1179870453070426)''0.55/33'':0.06336179276941399,(15:0.0237875515343255,16:0.02370451053900048)''0.66/84'':0.05093335088251651)''0.68/-'':0.08259935699244056)''0.91/46'':0.1020921693522272)''1/100'':0.3337182834933713)<selected = on >;';
					setDrawingSizeMode 0;
					toggleLegendFloat on;
					scale 0;
					toggleTextOnTree off;
					showWindow;
				endTell;
				desuppressEPCResponse;
				getEmployee #mesquite.trees.ColorBranches.ColorBranches;
				tell It;
					setColor Red;
					removeColor off;
				endTell;
				getEmployee #mesquite.ornamental.BranchNotes.BranchNotes;
				tell It;
					setAlwaysOn off;
				endTell;
				getEmployee #mesquite.ornamental.ColorTreeByPartition.ColorTreeByPartition;
				tell It;
					colorByPartition off;
				endTell;
				getEmployee #mesquite.ornamental.DrawTreeAssocDoubles.DrawTreeAssocDoubles;
				tell It;
					setOn on;
					setDigits 4;
					writeAsPercentage off;
					toggleCentred on;
					toggleHorizontal on;
					setFontSize 10;
					setOffset 0  0;
				endTell;
				getEmployee #mesquite.ornamental.DrawTreeAssocStrings.DrawTreeAssocStrings;
				tell It;
					setOn on;
					toggleCentred on;
					toggleHorizontal on;
					setFontSize 10;
					setOffset 0  0;
				endTell;
				getEmployee #mesquite.trees.TreeInfoValues.TreeInfoValues;
				tell It;
					panelOpen false;
				endTell;
			endTell;
		endTell;
		endTell;
end;
