# Supplementary material for: The mitochondrial and chloroplast genomes of the haptophyte Chrysochromulina tobin contain unique repeat structures and gene profiles
Source: BMC Genomics. 2014 Jul 17;15:604. doi: 10.1186/1471-2164-15-604 (PMC4226036; doi:10.1186/1471-2164-15-604)
Supplement: Supplementary file 9 — Additional file 9: RPL36 alignment with reduced dataset; nexus formatted. (ZIP 3 KB) [file 12864_2014_7065_MOESM9_ESM.zip › 1392539594125868_add9.nex]

#NEXUS

BEGIN TAXA;
	DIMENSIONS ntax=84;
	TAXLABELS  Cyanidium_caldarium Cyanidioschyzon_merolae Gracilaria_tenuistipitata_var_liui Vaucheria_litorea Desmarestia_sp Calliarthron_tuberculosum Aerococcus_viridans Lactobacillus_salivarius Fucus_vesiculosus Cyanothece_sp Prochlorococcus_marinus Palmaria_palmata Paulinella_chromatophora Synechococcus_sp Saccharina_japonica Nereocystis_luetkeana Ectocarpus_siliculosus Chattonella_subsalsa Heterosigma_akashiwo Gelidium_vagum Gelidium_elegans Sporolithon_durum Hildenbrandia_prototypus Pyropia_yezoensis Porphyra_purpurea Porphyra_umbilicalis Pyropia_haitanensis Grateloupia_taiwanensis Grateloupia_angusta Chondrus_crispus Ahnfeltia_plicata Fistulifera_sp Synura_petersenii Anaerococcus_prevotii Clostridium_sp Catenibacterium_mitsuokai Coprobacillus_sp Bolidomonas_pacifica Pinguiococcus_pyrenoidosus Odontella_sinensis Thalassiosira_oceanica Synedra_acus Phaeodactylum_tricornutum Thalassiosira_pseudonana Apedinella_radians Botrydium_cytosum Tribonema_aequale Aureoumbra_lagunensis Aureococcus_anophagefferens Pelagomonas_calceolata Nannochloropsis_gaditana Nannochloropsis_salina Nannochloropsis_oculata Nannochloropsis_oceanica Karlodinium_veneficum Candidatus_Odyssella_thessalonicensis Oceanibaculum_indicum Opitutus_terrae Rhodopirellula_sp Rhodopirellula_sallentina Rhodopirellula_baltica Rhodopirellula_maiorica Phycisphaera_mikurensis Pavlova_lutheri Chrysochromulina_tobin Emiliania_huxleyi Phaeocystis_antarctica Phaeocystis_globosa Cryptomonas_paramecium Chroomonas_mesostigmatica Cryptomonas_tetrapyrenoidosa Guillardia_theta Hanusia_phi Rhodomonas_salina Spirochaeta_africana Azospirillum_sp Haemophilus_parasuis Vibrio_campbellii Erwinia_tracheiphila Pseudanabaena_sp Synechococcus_sp.1 Pseudomonas_protegens Neisseria_wadsworthii Xanthomonas_albilineans;
END;

BEGIN CHARACTERS;
	DIMENSIONS nchar=41;
	FORMAT datatype=Protein gap=-;
	MATRIX
	Cyanidium_caldarium_Q9TLU9	MKVRASVRKI---CSRCVALKRHGVLIVLCS-NPKHKQRQG
	Cyanidioschyzon_merola_Q85FU5	MKVRSSVKKI---CANCQIKRRHGVLRVICS-NPKHKQRQG
	Gracilaria_tenuistipitata_var_liui_Q6B8X1	MKVRASVKKI---CDKCRVIRRNRKIIIICN-NAKHKQRQG
	Vaucheria_litorea_YP_002327515	MKVRPSVKKI---CTKCRIIKRKGHVRIICV-NSKHKQRQG
	Desmarestia_sp_KJ201910	MKVRSSVKKI---CEKCRIIRRHGRVQVICV-NLKHKQRQG
	Calliarthron_tuberculosum_YP_007878211	MKVRPSVKKM---CDKCKIIVRKRKVRVICE-NPKHKQKQG
	Aerococcus_viridans_WP_004262605	MKVRASVKPM---CEHCKVIRRNGKVMVICS-NPKHKQRQG
	Lactobacillus_salivarius_YP_536299	MKVRPSVKPM---CEHCKVIKRKGRVMVICS-NPKHKQRQG
	Fucus_vesiculosus_YP_005090137	MKVGPSVKKI---CENCRIIRRHGRVQVICT-NLKHKQRQG
	Cyanothece_sp_YP_002370490	MKVRASVKKM---CEKCRVIRRRGRVMVICS-NPKHKQRQG
	Prochlorococcus_marinus_YP_001018323	MKVRASVKKM---CEKCRVIRRHGRVMVICS-NPKHKQRQG
	Palmaria_palmata_Yoon_et_al._unpub.	MKVRASVKKM---CDKCRVIRRHRRVMVICI-NPKHKQRQG
	Paulinella_chromatophora_YP_002049217	MKVRASVKEM---CDKCRVIRRNGRVMVICT-NPKHKQRQG
	Synechococcus_sp_NP_898178	MKVRASVKKM---CDKCRVIRRHGRVMVICT-NPKHKQRQG
	Saccharina_japonica_AFC40162	MKVRASVKKM---CEKCRIIRRHGRVQVICT-NLKHKQRQG
	Nereocystis_luetkeana_KJ201911	MKVRASVKKM---CEKCRIIRRHGRVQVICT-NLKHKQRQG
	Ectocarpus_siliculosus_YP_003289187	MKVRPSVKKM---CEKCRVIRRHGRVQVICS-NLKHKQRQG
	Chattonella_subsalsa_KJ201912	MKVRPSVRKM---CDKCRIIRRYRKVMVVCV-NPKHKQRQG
	Heterosigma_akashiwo_YP_001936429	MKVRPSVRKM---CDKCRVIRRYRKVMVVCV-NPKHKQRQG
	Gelidium_vagum_Yoon_et_al._unpub.	MKVRPSVKKI---CDKCRIIRRNRRVMVICT-NPKHKQRQG
	Gelidium_elegans_Yoon_et_al._unpub.	MKVRPSVKRI---CDKCRIIRRHRRVMVICT-NTKHKQRQG
	Sporolithon_durum_Yoon_et_al._unpub.	MKVRPSVRKI---CDKCRIIRRHRKLMVICN-NPKHKQRQG
	Hildenbrandia_prototypus_Yoon_et_al._unpub.	MKVRPSVRKM---CDKCRIIRRHRRVMVICI-NSKHKQRQG
	Pyropia_yezoensis_Q1XDJ2	MKVRPSVRKM---CEKCRIIRRHRKVMVICT-NPKHKQRQG
	Porphyra_purpurea_P51296	MKVRPSVRKM---CEKCRIIRRHRKVMVICN-NPKHKQRQG
	Porphyra_umbilicalis_AFC39965	MKVRPSVRKM---CEKCRIIRRHRKVMVICN-NPKHKQRQG
	Pyropia_haitanensis_YP_007947825	MKVRPSVRKM---CEKCRIIRRHRKVMVICT-NPKHKQRQG
	Grateloupia_taiwanensis_YP_008144834	MKVRPSVKKI---CEKCRIIRRHRRVMVICE-NTKHKQRQG
	Grateloupia_angusta_Yoon_et_al._unpub.	MKVRPSVKKI---CEKCRIIRRHRRVMVICE-NTKHKQRQG
	Chondrus_crispus_YP_007627370	MKVRPSVKKM---CEKCRIIRRHRRVMVICE-NPKHKQRQG
	Ahnfeltia_plicata_Yoon_et_al._unpub.	MKVRPSVRKM---CEKCRIIRRHRRVMVICE-NPKHKQRQG
	Fistulifera_sp_YP_004376615	MKVRPSVKKM---CENCRLIKRHGKIRVVCS-NPKHKQRQG
	Synura_petersenii_KJ201913	MKVRPSVKKM---CVNCRIIKRHGKIMIICI-NPKHKQRQG
	Anaerococcus_prevotii_YP_003153293	MKVRASVKKM---CDKCKIIKRNGKVMVICE-NPKHKQRQG
	Clostridium_sp_CDC80392	MKVRPSVKKI---CDKCKVIKRKGKVMVICE-NPKHKQRQG
	Catenibacterium_mitsuokai_WP_006505646	MKVRPSVKPI---CDKCRVIKRKGRVMVICE-NPKHKQRQG
	Coprobacillus_sp_CCZ22822	MKVRPSVKPM---CDKCRVIKRKGRVMIICE-NPKHKQRQG
	Bolidomonas_pacifica_KJ201914	MKVRPSVKKM---CDKCRVIKRKGRVMVICE-NTKHKQRQG
	Pinguiococcus_pyrenoidosus_KJ201915	MKVRPSVKKM---CDNCRVIKRHGKILVICT-NPKHKQKQG
	Odontella_sinensis_NP_043598	MKVRPSVKKM---CDKCRVIKRKGKIMVICP-NAKHKQRQG
	Thalassiosira_oceanica_YP_004072640	MKVRPSVKKM---CDKCRVIKRHGKIMVICK-NPKHKQRQG
	Synedra_acus_KJ201916	MKVRPSVKKM---CDKCRVIKRHGKIMVICS-NPKHKQRQG
	Phaeodactylum_tricornutum_YP_874472	MKVRPSVKKM---CDKCRVIKRHGKIMVICS-NPKHKQRQG
	Thalassiosira_pseudonana_YP_874603	MKVRPSVKKM---CEKCRVIKRHGKIMVICQ-NPKHKQRQG
	Apedinella_radians_KJ201917	MKVRPSVKKM---CKDCRVIKRNGVLRVICK-NPKHKQRQG
	Botrydium_cytosum_KJ201918	MKVRPSVKKM---CAKCRVIRRNGRVRVICI-NPKHKQRQG
	Tribonema_aequale_KJ201919	MKVRPSVKKM---CAKCRVIRRNGRVRVICI-NPKHKQRQG
	Aureoumbra_lagunensis_YP_003002062	MKVRPSVKKM---CSNCRVIRRFGVVRVVCS-NPKHKQRQG
	Aureococcus_anophagefferens_YP_003002062	MKVRPSVKKM---CPKCRVIRRFGVIRVICP-NPKHKQRQG
	Pelagomonas_calceolata_KJ201920	MKVRPSVKKM---CPKCRVIRRFGVIRVICS-NPKHKQRQG
	Nannochloropsis_gaditana_AFZ64326	MKVRPSVKKM---CEKCRLIKRAGVIRVICV-NKKHKQRQG
	Nannochloropsis_salina_YP_008519774	MKVRPSVKKM---CEKCRLIKRAGVIRVICV-NKKHKQRQG
	Nannochloropsis_oculata_YP_008519648	MKVRPSVKKM---CEKCRLIRRAGKIRVICV-NKKHKQRQG
	Nannochloropsis_oceanica_YP_008520021	MKVRPSVKKM---CDKCRLIRRAGKIRVICV-NKKHKQRQG
	Karlodinium_veneficum_AEJ72988	MRVVSSFGNQKYRSRDCQVVKRHRRMYLRSKLRPRFKLRQG
	Candidatus_Odyssella_thessalonicensis_WP_010300349	MKIANSIKTLKERHKGCKVVRRRGRTYVINKQNPRFKARQG
	Oceanibaculum_indicum_WP_008945896	MKIVNSLKSIKQRDKNCRIVRRRGRLYVINKKNPRFKARQG
	Opitutus_terrae_YP_001820507	MKVVSSIKSAKKRHPACQVVRRRGKIYVINKVEPRYKARQG
	Rhodopirellula_sp_WP_009105198	MKVVSSIGALKYRHPDCQVVKRRGRIYVICKSNPKFKVRQG
	Rhodopirellula_sallentina_WP_008678077	MKYRHPD---------CQVVKRRGRIYVICKSNPKFKVRQG
	Rhodopirellula_baltica_NP_867246	MKVVSSIGALKYRHPDCQVVKRRGRIYVICKSNPKFKVRQG
	Rhodopirellula_maiorica_WP_008690612	MKVVSSIGALKYRHPDCQVVKRRGRIYVICKSNPKFKVRQG
	Phycisphaera_mikurensis_YP_005446435	MKVVSSIGKLKSRSEDCQIVRRRGRVYVICKSNPKFKARQG
	Pavlova_lutheri_YP_007476271	MKVVNSIGSLKNRSKDCQVVRRRGKIYLICKSNPRLKVRQG
	Chrysochromulina_tobin_KJ201909	MKVVSSIGSLKTRSKDCKVVKRRGRIYVICKTDPRLKVRQG
	Emiliania_huxleyi_YP_277417	MKVVSSIGSLKKRSKDCQVVKRRGRIYLICKSDPRLKVRQG
	Phaeocystis_antarctica_YP_005088669	MKVVSSIGNLKNRSKDCQVVKRRGRIYLICKSDPRLKVRQG
	Phaeocystis_globosa_AGO44906	MKVVSSIGNLKNRSKDCQVVKRRGRIYLICKSDPRLKVRQG
	Cryptomonas_paramecium_YP_003359268	MKVVSSIGNLKHRSKDCQIVRRRGRLYVISKSDPRLKVRQG
	Chroomonas_mesostigmatica_ABC94523	MKVVSSIGTLKNRSKDCQIVKRRGRTYVICKSDPRLKVRQG
	Cryptomonas_tetrapyrenoidosa_ABC94526	MKVVSSIGSLKNRSKDCQVVRRRGRLYVISKTDPRLKVRQG
	Guillardia_theta_NP_050787	MKVVSSIGSLKNRSKDCQIVKRRGRIYVICKTDPRLKVRQG
	Hanusia_phi_ABC94520	MKVVSSIGSLKNRSKDCQIVKRRGRIYVICKTDPRLKVRQG
	Rhodomonas_salina_YP_001293598	MKVVSSIGSLKNRSKDCQVVKRRGRLYVICKSDPRLKVRQG
	Spirochaeta_africana_YP_005476293	MKVVRSLKSAKKRHKDCQVIRRHGKVYVICKSNPRMKARQK
	Azospirillum_sp_CDB40854	MKVYSSLKSKKVRDKDCKVVRRKGRVYVINKKNPKLKARQG
	Haemophilus_parasuis_WP_021119312	MKILNSLKSAKSRHPDCQVVRRKGKLYVICKTNPRFKARQC
	Vibrio_campbellii_YP_001446424	MKVVKSLKSAKSRHPDCQIVKRRGRLYVICKTNPRFKAVQK
	Erwinia_tracheiphila_WP_016191637	MQVLSSLASAKKRHKDCKVVRRHGRIYVICKSNPRFKAVQG
	Pseudanabaena_sp_YP_007103297	MKVMSSLKSAKTRHKDCKVVRRRGKLYVICKSNPKFKARQG
	Synechococcus_sp.1_YP_007107522	MKVLSSLKSAKTRHKDCKIVRRRGKVYVICKSNPKFKARQG
	Pseudomonas_protegens_YP_260906	MKVLSSLKEAKNRHRDCQIVKRRGRIYVICKSNPRFKARQG
	Neisseria_wadsworthii_WP_009116002	MQVLSSLKAAKQRHRDCQVVRRRGKVYVICKSNPRFKARQR
	Xanthomonas_albilineans_YP_003376093	MKVLSSLKSAKARHRDCKVVRRRGKVFVINKTNPRFKARQR
	;
END;
